# Supplementary material for: GLIS2 promotes colorectal cancer through repressing enhancer activation
Source: Oncogenesis. 2020 Jun 1;9(5):57. doi: 10.1038/s41389-020-0240-1 (PMC7264249; doi:10.1038/s41389-020-0240-1)
Supplement: Supplementary file 2 — Supplemental datasets [file 41389_2020_240_MOESM2_ESM.xls]

## Sheet: Tab1 primers and siRNAs
Table1 primers and siRNAs
Assay	Gene Names	Forward (5’-3’)	Reverse (5’-3’)
RT-PCR	GLIS2	CCAAGGACAAGTGCCTCTCG	TGACATGGTAATCGTTGACATGG
	β-actin	CAGCACAATGAAGATCAAGA	GATCCACATCTGCTGGAAG
	MAZ	ACCACCTGAACCGACACAAG	AAGCTGCCTCACATTTCTCAC
	MEF2A	GGTCTGCCACCTCAGAACTTT	CCCTGGGTTAGTGTAGGACAA
	PUMA	GATACTGTATATGCGCTGCT	CCACTGTTCCAATCTGATTTTAT
	MDM2	CATCGGACTCAGGTACATCT	TTCTCTTCCTGAAGCTCTTG
	p21	TGTCCGTCAGAACCCATGC	AAAGTCGAAGTTCCATCGCTC
	p53	ACTGTACCACCATCCACTACA	GATTCTCTTCCTCTGTGCGC
	HES2	CATCAACCAGAGCCTGAGC	GGACGTCTGCCTTCTCTAGC
	LATS2	CCGAGGAATG AGCAGATTGT	GTGGTAGGAC GCAAACGAAT
	FAM212B	TCCATCCCATAGGAGTGTCTG	TGCTGAGCACAGCTTTGATGT
	TP53I3	GGCGGACTTAATGCAGAGAC	TGTCCAGATGCCTCAAGTCC
	p300	GCAAGCAAAGAACCAGCAGA	TCAGAAAGAAGACTCGGCGT
	ITGB8	ACATTAGCATCCACCCCGAA	TGCTTTCTCAAACTCAGTGATGT
	CLDN6	GGAAGGTGACCGCTTTCATC	TGAGTCGTACACCTTGCACT
	CDH15	CACGGACCTGGAGATTGTAGT	CTCTGCCCTGGTCACATAGG
	MYL5	TCCCAGGCTGACAAGATGAC	TGGGTGATCACGTAGCTGAG
ChIP-qPCR	Primer1	CACACAGGCAAGACACAAGC	GTGTGTGTTGCTGGAGTGAG
	Primer2	GCAGACGGACACAATGACAG	CGCCTATGTCTGTGTGGTTG
	Primer3	GAAACGGGGTTGTGCATTCT	GGATGCTCAGGTCTCCTTGT
	PUMA promoter-1	GACAGTCGGACACACACACT	ACGTGACTTTGTGGACCCTG
	PUMA promoter-2	CTCGCGGGGTTTGGAGAG	TGGAGGAGGTGACAGGAGT
	PUMA-E1	CTCAGTCTCCCCACCTTTGT	GTGGGAGTAAGAGAGAGGGC
	PUMA-E2	GACCCCAGCTCCAGACTTG	AGTAATCCTCAACTCCGCCC
	p21 promoter	CTCCCTCCATCCCTATGCTG	CCAGCCTCTTCTATGCCAGA
siRNA	MAZ	GCGCCAAGGAGUUCAAGAAUU	UUCUUGAACUCCUUGGCGCUU
	MEF2A.1	CCUCAAACCACAUUACAUAUU	UAUGUAAUGUGGUUUGAGGUU
	MEF2A.2	GGUGGGAUGUUGAGCACUAUU	UAGUGCUCAACAUCCCACCUU
	GLIS2.1	GCCUGCCUCCUCCUUCCUUUU	AAGGAAGGAGGAGGCAGGCUU
	GLIS2.2	CCAAGUGUAACCAGCUCUUUU	AAGAGCUGGUUACACUUGGUU
	NC	UUCUCCGAACGUGUCACGUTT	ACGUGACACGUUCGGAGAATT
shRNA	GLIS2	GCCTGCCTCCTCCTTCCTTTT	AAGGAAGGAGGAGGCAGGCTT

## Sheet: Tab2 5Fu_DMSO_DEG
Tab2 5Fu vs DMSO_DEG
gene_short_name	FPKM.DMSO-1	FPKM.DMSO-2	FPKM.5Fu-1	FPKM.5Fu-2
ABHD4	7.56555	9.37899	20.7782	27.3685
ACER2	1.11542	1.09476	4.18074	4.22451
ACHE	1.15423	1.24182	3.30458	4.33604
ADORA2A	0.892793	0	0	1.49474
AEN	27.4557	27.8929	77.0781	71.9741
AGAP1-IT1	0.921335	1.04575	2.00074	2.86377
ALOX12P2	3.05686	2.84671	3.64497	6.03224
APAF1	2.86493	3.59586	6.71912	8.42724
APOBEC3C	25.3022	27.3369	52.6751	62.5026
APOBEC3D	1.16933	1.09753	3.53274	3.4877
ARC	5.44456	3.99194	9.29326	12.3103
ARFIP2	17.6455	16.6926	20.0693	34.1775
ARHGEF39	10.9021	10.7021	5.91585	4.32659
ARL6IP1	144.529	163.329	74.5557	74.744
ARPP19	5.44283	4.97636	4.43013	26.2737
ASB13	11.3258	10.1652	4.5976	4.10953
ASPM	7.35277	8.06244	1.85145	2.29074
ATF3	6.94083	5.30095	24.0935	24.144
AURKA	50.6227	51.895	15.2054	17.1345
BAX	62.4081	59.2294	145.866	131.255
BBC3	13.9663	12.8245	58.1739	56.4908
BBS10	7.12392	8.11074	2.38331	2.94114
BCYRN1	43.7082	49.6947	79.4364	100.29
BLOC1S2	21.7954	22.8289	73.2588	57.8598
BMP4	124.179	116.474	117.807	56.1569
BORA	9.63912	10.5922	4.34972	4.44702
BTBD19	1.78326	1.64481	2.40819	4.31665
BTBD2	49.4761	45.8013	21.5719	20.9174
BTG2	14.4276	13.4714	68.9286	84.8431
BUB1	36.6976	40.5058	14.6585	15.4383
BUB1B	38.1409	39.3808	15.5885	17.1436
C15orf38-AP3S2	1.18761	3.46079	2.57515	0
C19orf81	3.32081	5.02262	4.29969	1.96806
C1RL	6.79824	9.62389	3.27549	2.57087
C21orf58	3.88141	2.92724	1.55662	1.18092
C22orf34	2.55685	2.37597	0.415721	0.360504
C2orf66	0.180217	0.324054	1.08946	1.48414
C2orf82	3.7975	4.23671	5.67618	8.38519
C9orf173-AS1	1.12225	1.68302	0.273487	0
CANT1	36.5518	37.7736	39.7549	19.4573
CASP3	6.60632	7.29711	11.6917	3.72959
CCNB1	140.233	145.216	56.8506	51.0114
CCNB2	65.3472	68.338	28.5882	24.6952
CCNE1	26.9556	26.745	71.5868	62.1166
CCNE2	7.26568	9.22832	45.3541	34.5931
CD82	4.24005	3.85004	21.2461	19.5757
CDC20	289.718	277.944	104.423	109.786
CDC25C	8.38826	8.56055	5.8831	3.86151
CDC37L1-AS1	0	1.28435	2.01705	0
CDC42EP1	120.973	106.501	64.0751	57.7829
CDKN1A	100.246	96.913	591.616	694.146
CDKN3	42.1626	41.1083	26.5595	21.0656
CDV3	27.6716	24.6323	18.708	43.3386
CEBPB	52.1704	48.9722	4.36935	49.606
CENPA	21.0219	23.3726	6.07867	7.76976
CENPE	4.70714	5.64944	1.28193	1.41079
CENPF	24.4376	25.4698	7.97857	8.46691
CEP70	9.48565	11.5583	6.3015	5.14085
CHAC1	16.6267	20.8551	4.89109	3.37848
CHKB-AS1	1.80599	2.45757	1.68955	0.75741
CHURC1-FNTB	0.00036	3.99219	0.016102	0
CKAP5	41.6386	43.4836	15.8526	17.5651
CLN8	2.69794	2.41859	4.60941	6.07138
CLP1	15.7818	14.4015	34.3553	33.2126
CMBL	15.3107	15.598	38.7549	38.7989
CMTM3	8.9098	7.75629	18.882	18.0855
CMTM4	16.8221	17.4359	5.26811	6.78207
CREB3L4	6.28003	6.91386	3.09935	2.75058
CSRNP1	5.55161	5.36953	13.6973	14.6296
CTGF	0.84138	0.783648	1.19442	2.19432
CUTC	34.6225	34.2022	22.9832	17.7819
CYFIP2	11.8841	11.1262	21.9007	26.8359
CYP26B1	3.41904	2.41728	2.22308	14.8502
CYP4F3	0.40182	0.48474	1.71411	1.92436
CYR61	7.57663	8.51985	16.7427	21.914
DCAF16	13.9652	16.8376	11.28	7.7287
DEPDC1	10.3406	10.8304	3.94834	3.42443
DEPDC1B	20.1293	22.0708	12.1521	8.66274
DGKA	11.2824	10.4656	25.3592	23.495
DHX32	17.4548	18.9789	9.88622	7.30276
DIMT1	31.3819	31.9649	15.5289	15.0946
DLGAP5	30.1945	33.7791	12.9997	13.3928
DRAM1	6.37951	6.91303	18.2356	18.3842
DRAXIN	0.127595	0.098714	3.75304	4.31417
DUOX1	2.70608	2.88271	6.37521	7.225
DUSP14	11.7862	12.8436	36.0098	36.6252
E2F6	7.80518	4.21582	4.43466	10.0955
E2F7	5.78764	6.41155	14.1933	15.8972
ECT2	27.4163	31.1922	13.6576	12.4274
EEF2KMT	9.94025	16.4945	10.0379	6.00872
EFNB1	10.0806	10.522	29.7372	36.5239
EIF1AD	11.6757	25.6324	24.0884	32.8627
EIF3CL	0.0703534	7.61225	0.00516826	0.00414266
EMX1	1.05651	1.16534	3.78513	4.0764
ENTPD1	2.2746	0.787119	1.00271	3.12802
EPHA2	66.3928	65.9876	107.984	139.488
EPN3	7.6917	7.06775	19.6998	19.113
EPS8L2	44.2743	43.3746	162.219	166.81
FAHD2CP	2.88567	4.10735	2.08957	1.2149
FAM212A	1.55393	2.09133	6.63026	5.40605
FAM212B	1.32742	1.47902	9.07882	7.60136
FAM219A	3.5596	11.3416	12.0865	15.8094
FAM60A	17.6149	18.8675	5.98073	7.47507
FAM72A	9.01514	9.65329	2.37376	2.73951
FAM72B	7.07706	8.34398	1.52836	1.81456
FAM72C	7.4444	7.0799	0.68937	0.624223
FAM72D	9.29111	9.49174	2.03711	2.2045
FAM83D	53.4106	54.2024	25.485	23.3866
FAM83H-AS1	3.45444	4.0498	5.32722	7.71553
FAM86B2	0.297926	1.0358	0.731335	0
FAM86B3P	1.26644	1.48073	0.450557	0.249401
FAS	5.4668	5.69886	33.1809	30.1301
FBXO44	16.1187	15.3804	28.0623	32.4314
FDXR	40.0765	38.3753	180.751	166.165
FKBP1A-SDCBP2	0.958117	0	0.510479	1.32988
FKTN	2.67723	3.0255	1.75199	0.574605
FRG1HP	4.45953	3.12636	2.27672	1.45824
GABARAPL1	12.4313	13.6007	23.6268	26.9463
GADD45A	31.9268	32.2374	100.958	91.5104
GADD45G	0.631273	0.550688	3.03322	3.05599
GDF15	277.537	267.488	885.899	1036.44
GJB3	12.0727	11.6673	25.45	32.5408
GJB5	4.2722	3.6991	16.2573	13.9975
GNB1L	8.47371	8.67058	3.90092	3.51211
GNG8	0	0.706861	0	1.1384
GOLGA2P10	5.42359	0.858665	0.999024	5.37852
GORASP1	11.1818	11.2955	11.332	4.82445
GPR3	3.27702	3.60348	12.3156	10.8392
GPR87	0.885916	1.09477	10.5384	9.49113
GPSM2	14.7892	15.8598	7.05929	6.73119
GRHL3	0.895455	0.795673	3.0568	4.05854
GTF2IP4	0.001979	18.3741	4.56395	0.001122
GTF3C2-AS1	0.329166	0.296464	0.069083	1.13905
H1F0	270.068	267.834	97.566	116.814
H6PD	3.61622	3.49693	0.96328	0.857366
HAS3	13.8761	22.5053	11.3835	7.8507
HBEGF	3.67179	3.85113	10.5494	10.045
HBG2	1.88444	1.39335	2.78376	0.349203
HES2	2.23017	2.13991	8.22215	6.32282
HIST1H3E	1.07037	0.664722	0.991122	2.11714
HIST1H4C	3.52615	1.90797	2.19512	0.801719
HMMR	27.4967	32.4334	8.2187	8.33208
HNRNPUL2-BSCL2	17.2489	8.33752	6.41191	21.9603
HSPA4L	9.47485	9.9505	18.2866	21.5051
HSPB8	2.63242	3.32126	4.42151	6.28693
HYPK	8.66431	5.17814	8.28651	39.6483
ICOSLG	2.60472	1.88776	3.31256	4.85973
IKBIP	4.84309	5.84082	21.2821	16.9584
IL23A	0.687405	0.798067	0.873296	0.094734
ILF3-AS1	9.15283	8.41059	3.9078	3.57393
IMPA2	18.8868	16.4553	12.3407	9.16884
INPP1	9.94789	9.81305	19.5936	22.2516
JMJD1C-AS1	2.00648	1.4409	0.797467	0.358483
JMJD7-PLA2G4B	2.7437	0	2.29049	3.19649
KANK3	6.56467	6.29012	20.4949	16.2399
KCNAB2	5.91	4.84485	2.47602	2.14616
KCNC4	3.86706	3.80621	4.78978	7.34369
KCNG1	18.3827	18.1109	6.50207	4.73376
KIF15	6.94804	7.63413	4.26159	3.18989
KIF18A	14.0385	15.2329	7.59066	5.77752
KIF20A	39.1053	41.705	16.6461	16.5072
KLF6	14.2769	10.2084	8.6009	5.79278
KLHDC7A	0.245351	0.107591	1.34854	1.37154
KLHL23	10.5161	5.43137	4.39636	11.6834
KLRC4-KLRK1	0.654468	0.739892	1.24198	0
KLRK1	0	0	0.052426	1.30353
KNSTRN	34.552	33.5889	15.4062	14.5061
KTI12	9.14441	8.99906	1.51237	12.365
LATS2	3.66782	3.98807	4.73532	7.94525
LCMT1-AS1	0.331974	0.784011	0.945427	0
LHX2	7.02248	6.30766	17.138	16.5261
LHX5	1.36534	1.95599	4.59975	4.46461
LINC00896	3.66899	3.54042	1.16092	0.970966
LINC01599	0	0	0	0.638276
LOC100131626	0.195302	0.119984	0.233682	1.0274
LOC100288842	1.82432	2.20121	1.36604	0.585305
LOC100505912	0	0.183737	0	0.75896
LOC100506100	6.0307	8.16494	10.2601	4.19177
LOC102724094	0	0	0	1.46405
LOC102724312	1.28812	1.00348	0	0
LOC155060	3.48698	4.25577	1.42845	1.2504
LOC644656	2.04167	1.5612	1.0507	0.491012
LPIN3	6.87507	5.88861	11.8223	14.095
LRP1	0.986415	0.96547	2.77688	4.21432
LRRC61	7.94102	8.6168	2.85288	2.67621
LRRCC1	5.80306	7.19118	3.53477	2.79699
LTC4S	0.80405	1.12406	1.07568	0.18686
LUZP6	0.083971	0.796036	14.7764	16.4938
LYNX1	0.996502	1.13254	3.76818	4.182
LYPD5	1.73657	2.02449	4.48657	5.17741
LZTS1	1.37847	1.57383	4.46295	4.13908
MAFF	5.05222	4.92793	9.74943	15.3664
MAFG	7.40274	24.8102	22.4163	32.5895
MAGEA6	0.53628	3.75245	7.29935	1.32239
MARK2P9	0.42001	0.237297	0.772377	1.58835
MDM2	14.4991	15.741	59.8704	61.1639
MEX3D	39.2474	39.1601	40.5187	20.5588
MIR1229	1.26759	2.20371	2.55186	0.717811
MIR1237	0.015619	0.087926	0.638201	1.11117
MIR1248	0.260507	0.076824	5.83059	0.129749
MIR1281	5.54059	1.04682	2.22281	5.49196
MIR1292	3.35357	3.57545	4.222	7.26351
MIR1302-8	1.15503	0.923599	0	0
MIR1470	0	0	0	0.831875
MIR1914	10.2319	8.95487	6.21592	2.3587
MIR19B1	0	0	0	1.03177
MIR200B	0.630548	0.406227	0	1.66642
MIR21	0.022127	0	0.635088	1.16479
MIR22HG	0.81869	0.695014	3.3352	3.8052
MIR3138	0	0	0.635088	0.911576
MIR3176	1.50463	3.02572	1.15727	5.06769
MIR3186	2.44032	3.31881	0.635088	0.100095
MIR3189	3.81481	4.3744	9.75686	15.3927
MIR3190	1.82608	1.26374	0	0
MIR3192	0	0	0	1.02602
MIR3193	0	0	0	0.889477
MIR320E	0	0	0.377458	1.2957
MIR324	8.18452	9.79687	8.88358	18.8246
MIR328	0.403596	0	0.948398	3.15203
MIR339	0	0	0	0.737019
MIR3605	0.89175	0.289334	0.300109	1.71925
MIR3620	0.050416	0.540103	0.61432	2.71588
MIR3648-2	3.02396	2.52479	10.1061	10.0808
MIR3656	0.116315	0.102911	0.126402	1.07427
MIR3682	0	0.815314	2.6084	2.34767
MIR378I	4.73331	2.65335	0.342613	0.731659
MIR3934	0.854638	0.970249	1.19005	4.13759
MIR3940	0.587742	0.421539	0.586254	1.54589
MIR3944	0	1.46455	0.317544	1.93006
MIR429	2.97898	1.23443	4.62925	4.79584
MIR4326	0	0.479055	1.27018	1.82315
MIR4461	0.055975	0.235046	0.278924	1.03476
MIR4512	0.442769	0.78002	0.214445	1.82315
MIR4641	0	0	0.336789	0.828705
MIR4712	2.80937	3.40046	1.40184	4.9729
MIR4720	1.87823	2.74632	0.635088	0
MIR4786	0	0	0	0.774839
MIR5587	1.28052	0.420477	1.22225	0
MIR635	2.15887	2.40989	0.317544	0.248048
MIR6506	3.08317	0.088051	1.75884	3.28466
MIR6510	0.010231	0.007981	0.009295	0.764798
MIR6513	0.542894	0.426835	0.366264	1.45257
MIR662	2.96827	1.95103	0.768791	0.543747
MIR663A	2.06934	1.34995	3.39147	4.87834
MIR664B	0	0	0	0.849932
MIR6726	1.32152	0	0	1.73349
MIR6727	8.52453	13.229	10.1492	17.9838
MIR6728	1.07761	1.03823	1.75541	3.47901
MIR6729	2.53432	0.819496	1.49001	3.83329
MIR6734	2.47405	2.05827	2.14342	0.956261
MIR6736	0	0.009213	0	1.91585
MIR6741	2.28097	2.36829	2.10184	4.77492
MIR6746	0.434953	0.60825	0.781259	2.43569
MIR6750	0	0.55079	0.436094	1.2519
MIR6753	2.06914	2.32663	7.06148	7.6891
MIR6759	3.50491	2.88914	4.46027	0.668489
MIR6765	6.03196	2.34286	5.87274	14.8314
MIR6773	2.99683	3.16577	2.54893	5.62138
MIR6775	2.38279	3.31246	1.27018	0.299455
MIR6779	0.014936	0.016986	1.22056	4.84987
MIR6781	0.31365	0.016986	0.377083	1.59367
MIR6784	1.93793	4.07454	7.57129	7.97969
MIR6787	7.53216	4.09217	9.19055	16.1468
MIR6792	0.050865	0.312334	0	1.09752
MIR6797	1.03289	2.66739	2.03757	4.74568
MIR6802	1.14216	2.41459	2.81881	3.95717
MIR6803	0.009804	0.451559	2.8237	5.63307
MIR6812	1.16498	1.67734	1.68695	0.370328
MIR6813	1.68987	0.718253	2.09806	0
MIR6814	0	0	0	0.690193
MIR6840	2.42337	3.2804	2.77739	6.59073
MIR6846	0.435459	0.271771	0	1.21375
MIR6848	4.0809	2.70256	5.15165	8.38378
MIR6849	1.26066	1.23676	4.39039	7.34765
MIR6851	0.832238	2.7096	1.35549	3.56467
MIR6858	0	1.36697	3.08065	2.90706
MIR6869	12.2004	4.9401	11.5494	23.6176
MIR6878	0.386216	0.543543	0.22613	1.57454
MIR6882	0.024139	0.022648	0.028868	1.63439
MIR6884	0.83742	0.825767	2.26759	2.8477
MIR6892	1.36872	1.27142	0.001381	0.096442
MIR6893	2.01798	5.08882	8.19171	10.2783
MIR7112	3.54658	3.30279	1.54864	0.911576
MIR8072	4.67316	1.94656	0	4.2882
MIR937	0.271473	0.495002	1.26206	1.83829
MIRLET7D	0.303979	1.1152	0.733636	0
MMD	5.15983	6.28079	3.47747	2.6218
MRPS27	49.993	19.7276	46.2973	18.6328
MTPN	57.4301	62.4366	17.2747	16.557
MYBL1	4.46899	4.36826	8.36958	10.0676
NADK2	5.44046	5.43334	2.50027	2.29051
NDC80	24.6539	28.986	19.7885	13.2286
NEK2	17.8008	17.6744	7.59644	6.66531
NINJ1	38.2993	33.6293	102.203	100.648
NKX1-2	4.37285	3.02391	7.43399	11.167
NOMO3	0.0170725	0.0069325	0.069109	0.745104
NOVA2	1.15552	1.08897	1.88733	2.95732
NOXA1	6.39345	7.69247	4.34678	3.12717
NPIPA7	0.817701	0.571082	0.674603	0
NPPA	1.05196	0.785489	0.944708	0.150195
NPPC	0	0	0.609721	0.892937
NRSN2-AS1	2.21234	2.90078	1.86988	0.842913
NTN1	1.63504	1.71411	3.54216	4.54481
NUDT18	6.09337	5.39464	3.12694	1.97038
NUF2	21.4182	22.7715	11.9942	9.59538
NUP50-AS1	3.2916	2.31392	1.04112	0.573724
OAF	24.1297	23.0088	13.6259	11.3144
OR51B4	13.7796	15.7019	18.3035	27.2564
OXCT2	1.49305	1.54674	4.21242	5.17809
PANK1	1.46651	1.37565	3.1688	4.22771
PARD6G	6.87457	6.71497	16.3101	16.363
PCK2	26.2131	26.5389	6.10819	7.04989
PDE9A	11.4116	10.6909	4.35415	4.14407
PGF	4.38505	3.91829	16.2472	14.1837
PGPEP1	5.30638	2.35994	5.95471	7.73832
PHLDA3	17.6031	17.5292	102.195	94.1453
PHOSPHO2-KLHL23	0.148808	5.97903	5.35627	0
PI4K2B	7.78024	9.5974	5.50186	3.23705
PIDD1	26.8148	26.8137	85.804	81.6623
PIF1	11.4829	11.6441	0.752829	0.641928
PIM2	10.6288	9.72723	24.8903	23.1799
PLA2G4B	0	3.66696	0	0
PLAGL1	8.79859	3.7127	10.454	12.116
PLCL2	1.38977	1.89913	6.55454	6.77937
PLCXD2	2.12338	1.91127	2.36059	4.46049
PLEKHF1	5.36977	5.2593	13.4751	13.558
PLK1	152.318	148.765	34.1713	35.8873
PLK2	8.41126	8.82721	44.1335	36.4816
PLK3	20.6085	19.785	74.9292	76.2824
PLXNB3	1.63121	1.52671	8.23048	9.40118
POLH	5.32046	5.18981	6.73248	15.2517
PP7080	13.4219	12.4422	8.71888	5.96836
PPM1D	10.5905	10.4598	42.8079	44.6102
PPOX	9.56822	8.66733	6.25479	4.119
PPP1R32	1.71436	1.66488	0.945892	0.256486
PRKAB1	10.2873	10.2582	30.9754	28.6096
PRKRIR	5.60153	9.09464	7.61894	24.589
PRMT3	11.1308	11.1232	6.69333	5.45174
PROM2	1.72204	0.90341	4.51023	5.56897
PRR11	18.7846	19.3851	6.25334	5.33762
PRSS22	5.07989	4.47952	6.56292	9.19622
PSKH1	8.61559	8.98498	2.3036	1.85069
PSMD5	17.5693	18.1646	15.0706	8.86278
PSMG4	19.0009	18.0864	13.0178	9.594
PSRC1	32.5151	27.124	11.732	10.1746
PSTPIP2	7.99085	9.4304	14.208	17.5324
PTAFR	1.10244	1.01226	7.00054	6.3178
PVRL4	0.054591	0.16879	4.49418	2.60129
PYCRL	9.75302	9.10988	5.06131	3.80895
PYY2	0.674182	0.50372	2.06225	2.14689
RAB11FIP4	3.08429	3.29728	1.26873	1.12462
RAB3A	6.89126	6.17425	8.74018	13.2232
RAB4B	8.80984	8.52806	8.70989	4.30354
RAB4B-EGLN2	0	0	1.16641	2.7687
RAD51-AS1	1.55945	1.23291	0.416304	0.199985
RASL11A	2.26633	3.27271	9.1528	7.51543
RBM14	27.7093	26.9973	70.6825	72.2521
RBM38	34.1511	33.5135	62.1712	67.9619
RCCD1	16.3334	15.7251	8.40954	7.39204
RELT	7.20749	6.88524	13.0997	15.4177
RGPD6	0.0325837	0	1.53007	1.64589
RHBDF2	13.9904	13.2462	6.24002	5.97114
RINL	7.5668	7.54348	19.9096	18.5004
RIPK4	5.60796	5.49839	8.17909	11.033
RND1	1.05827	0.941162	2.65001	3.34272
RNF19B	14.849	13.7213	43.7026	41.9057
RNU2-2P	0	0.543543	0.059827	1.20002
RNVU1-14	0.283657	1.01914	0	1.78609
RNVU1-3	0	0.155298	0.287959	1.07011
RNVU1-6	0	0	0.472443	1.23396
RPPH1	0.280318	0.036661	1.11373	1.82939
RPS10-NUDT3	0	5.49109	0	9.63587
RPS27L	37.7211	41.7806	119.649	99.8205
RRAD	1.79441	1.74873	5.13521	5.23078
RRAGC	9.18723	10.2522	12.1973	5.21523
RRM2B	11.0804	13.0088	14.5001	22.8749
RSRP1	20.7261	19.3535	20.7346	36.1119
SCARNA12	15.7638	15.5111	28.0709	31.5259
SCARNA18	0.192604	0	0	0.836745
SCARNA27	3.33801	2.64654	0.882066	0.438907
SCARNA8	0	1.06634	0.526468	1.48914
SDC4	27.9702	28.8072	63.946	61.402
SEMA4D	4.2135	4.7688	4.83945	2.29951
SEPT5-GP1BB	2.8379	2.26881	4.4168	5.66882
SERF2-C15ORF63	22.3989	22.15	36.7414	0
SERPINB5	8.04285	6.59601	47.2674	49.1345
SERPINC1	0.102224	0.050309	0.356159	1.12612
SERPINE1	4.32166	4.07392	14.2822	20.6167
SERTAD1	20.4631	18.0073	109.789	90.3171
SESN1	3.50605	3.65264	20.961	18.2381
SESN2	15.1796	14.8009	33.1021	35.9587
SFN	179.555	165.753	728.665	634.657
SGOL2	8.08461	10.0763	3.89107	3.45064
SHISA5	31.9318	30.3024	27.8111	9.78043
SLC25A11	62.2658	57.0076	47.2656	31.7371
SLC25A21-AS1	0.862101	1.19653	0.777336	0.117077
SLC6A9	4.8139	4.08811	0.970036	1.14013
SLC7A11	8.57931	9.68413	1.86837	2.20762
SLMO2-ATP5E	8.80801	0	0	0
SLX1A-SULT1A3	2.85902	3.42691	3.8644	6.57189
SLX1B	14.3746	13.5901	11.2709	5.98739
SMN2	0.359678	11.6991	0.432168	0.470569
SNORA13	1.06848	1.79614	7.80728	5.96294
SNORA27	1.05451	2.213	4.97234	5.30788
SNORA29	0.409665	0.925964	0.84376	2.46342
SNORA2B	0	0	0	1.25758
SNORA34	0	0.152605	1.47396	2.24257
SNORA59A	0.405423	0	0.089481	0.889794
SNORA71C	2.94385	4.28336	4.06134	7.13407
SNORA71D	0	0	0.156471	0.726723
SNORA75	0.476994	0.735965	0.818197	1.76105
SNORA9	3.69657	4.38104	5.99991	9.43561
SNORD100	3.60134	2.72487	4.80912	1.33538
SNORD101	6.16742	6.14278	3.02319	1.73158
SNORD124	3.57915	1.2797	1.29176	4.54313
SNORD14B	1.82774	4.47079	8.2038	2.16374
SNORD15A	1.31542	0.695465	1.61671	0
SNORD15B	0.822759	0.810041	2.72957	2.94493
SNORD20	2.16269	2.99968	2.08785	0.941961
SNORD23	12.1195	12.8424	30.3226	33.1316
SNORD37	0.369647	0.179232	0.635088	1.33974
SNORD41	1.54307	0.830844	0	1.80579
SNORD50A	2.25589	2.48943	2.38793	0.328167
SNORD58A	5.94119	5.02568	6.54141	2.04286
SNORD60	17.6128	16.6141	14.9246	7.98818
SNORD63	0.955885	2.08625	0.625748	0.294921
SNORD84	0.796571	0.824772	0.633925	2.01459
SNORD88C	7.42207	5.47465	11.6247	13.8835
SNORD9	0	0	0	0.849624
SNORD91B	0	0	1.16679	1.74542
SNORD92	0	0	0	0.826222
SNORD93	2.71695	2.60019	0.901138	0.32439
SNORD94	4.49801	4.00714	2.75359	1.78545
SNORD98	0	0	0	0.720808
SNX22	6.86458	6.79682	7.14601	1.20169
SNX3	22.0238	23.6997	69.0732	64.2747
SOCS3	9.48469	9.1317	10.4233	17.3924
SPATA24	3.74647	3.17869	2.85584	1.57774
SPNS2	1.74831	1.70478	2.56781	4.75359
SPRY4-IT1	0.572976	0.802298	0.37331	1.61852
SPSB2	9.50528	9.47318	6.36836	4.69156
SPTLC2	7.41898	8.18422	3.01381	2.7801
SRBD1	8.3809	8.49124	4.29462	3.3714
STARD8	3.32503	2.99685	1.13835	0.972762
STK40	13.9261	15.0599	7.66959	5.34946
STOX1	2.72574	2.9559	0.284461	0.383869
STRADB	6.80618	8.27723	5.61222	3.86517
SULF2	4.58025	3.85081	12.8572	15.5115
SULT1A4	3.01699	4.09406	5.80473	9.20275
SUSD3	2.71651	2.57117	1.24695	0.604967
SUSD6	2.37379	2.90029	12.09	13.7523
SYNJ2BP-COX16	0	0	0	0.836485
SYS1-DBNDD2	4.38828	2.22125	0	0
SYT8	0.350589	0.377786	3.53294	2.64469
TAF3	6.54154	6.66384	15.6032	17.1765
TCTEX1D4	0.531987	0.727002	1.12073	2.72446
TGFA	10.865	13.2626	4.88164	19.4717
THEM6	19.0145	18.7434	8.50215	7.75255
TIGAR	3.49324	3.82028	10.6358	10.4611
TLR3	0.504371	0.601097	3.52943	3.09684
TMEM116	2.64919	2.34799	1.73149	0.853475
TMEM129	21.4359	20.1164	10.6965	8.00289
TMEM9B	17.6313	17.6756	23.651	10.6896
TNFAIP8L1	10.5297	11.5108	3.21746	4.09018
TNFRSF10A	17.0042	17.6273	28.8057	38.5832
TNFRSF10B	36.0505	37.1232	90.0985	103.667
TNFRSF10C	1.68069	1.20012	5.43839	4.85572
TNFRSF10D	17.2505	17.1085	56.6406	57.6255
TNFSF9	24.2175	22.7421	53.0777	54.0119
TONSL-AS1	1.97568	2.31559	4.66385	5.92451
TOP2A	40.1693	44.762	23.2996	21.1687
TP53I3	8.62889	8.37	57.7099	52.7012
TP53INP1	2.54745	3.11167	14.5719	13.4853
TPD52	21.5999	24.664	8.72105	8.46002
TRAF4	48.0083	43.4015	121.599	119.381
TRIAP1	40.7728	37.8234	138.259	108.304
TRIB3	55.1607	57.3959	21.0383	25.1891
TRIM3	4.82434	4.69652	9.87355	12.3273
TRIM65	23.2964	22.5082	9.2151	9.7764
TTK	22.2634	26.7801	12.2928	10.8795
TUBA1A	67.8007	65.0734	72.6153	20.8473
TXNL4A	60.2983	57.8553	73.2055	25.5253
UCKL1-AS1	0.400189	0.539226	0.699377	1.80714
UFSP1	3.5353	3.45144	1.36072	0.992727
ULBP2	9.10195	8.71251	26.6755	24.138
UNC5A	5.54591	4.82906	1.66436	1.25874
UNC5B-AS1	1.30554	1.2404	13.7098	9.29516
UPK3BL	4.86564	0.346738	4.69204	7.5722
USP13	6.48922	6.24597	3.17292	2.57431
VASN	1.67677	1.33077	5.52675	4.76828
VIM	2.2439	2.71068	1.80909	1.00839
VTRNA1-3	0	0.315008	2.25889	1.65741
WDR31	1.55145	1.5696	0.417608	0.30301
WDR63	0.512857	0.524459	2.28265	2.85399
WNT7B	8.44312	8.22404	10.684	15.5515
WNT9A	1.95674	1.79303	4.546	5.24083
YPEL3	1.22505	1.19997	5.58671	5.00628
ZFPM1	10.1832	9.32375	6.23311	4.39953
ZMAT3	2.30378	2.85691	5.01416	6.17539
ZNF219	9.10092	9.23543	19.6537	20.9577
ZNF469	2.13183	1.89281	0.164147	0.315067
ZNF627	4.52138	4.47742	2.29195	1.7691
ZNF79	4.13858	3.47317	10.1349	11.2014

## Sheet: Tab3 p53 target DEGs (5-Fu)
Tab3 p53 target DEGs (5-Fu)
gene_short_name	FPKM.DMSO-1	FPKM.DMSO-2	FPKM.5Fu-1	FPKM.5Fu-2
AEN	27.4557	27.8929	77.0781	71.9741
AGAP1-IT1	0.921335	1.04575	2.00074	2.86377
APOBEC3C	25.3022	27.3369	52.6751	62.5026
ARC	5.44456	3.99194	9.29326	12.3103
ARL6IP1	144.529	163.329	74.5557	74.744
ATF3	6.94083	5.30095	24.0935	24.144
BAX	62.4081	59.2294	145.866	131.255
BBC3	13.9663	12.8245	58.1739	56.4908
BBS10	7.12392	8.11074	2.38331	2.94114
BLOC1S2	21.7954	22.8289	73.2588	57.8598
BORA	9.63912	10.5922	4.34972	4.44702
BTBD19	1.78326	1.64481	2.40819	4.31665
BTG2	14.4276	13.4714	68.9286	84.8431
CD82	4.24005	3.85004	21.2461	19.5757
CDKN1A	100.246	96.913	591.616	694.146
CDKN3	42.1626	41.1083	26.5595	21.0656
CEBPB	52.1704	48.9722	4.36935	49.606
CENPA	21.0219	23.3726	6.07867	7.76976
CLN8	2.69794	2.41859	4.60941	6.07138
CMBL	15.3107	15.598	38.7549	38.7989
CMTM4	16.8221	17.4359	5.26811	6.78207
CTGF	0.84138	0.783648	1.19442	2.19432
CYFIP2	11.8841	11.1262	21.9007	26.8359
CYP26B1	3.41904	2.41728	2.22308	14.8502
CYP4F3	0.40182	0.48474	1.71411	1.92436
DEPDC1	10.3406	10.8304	3.94834	3.42443
DGKA	11.2824	10.4656	25.3592	23.495
DLGAP5	30.1945	33.7791	12.9997	13.3928
DRAM1	6.37951	6.91303	18.2356	18.3842
E2F7	5.78764	6.41155	14.1933	15.8972
EEF2KMT	9.94025	16.4945	10.0379	6.00872
EPHA2	66.3928	65.9876	107.984	139.488
EPS8L2	44.2743	43.3746	162.219	166.81
FAM212B	1.32742	1.47902	9.07882	7.60136
FAM60A	17.6149	18.8675	5.98073	7.47507
FAM72D	9.29111	9.49174	2.03711	2.2045
FAM86B3P	1.26644	1.48073	0.450557	0.249401
FDXR	40.0765	38.3753	180.751	166.165
GADD45A	31.9268	32.2374	100.958	91.5104
GDF15	277.537	267.488	885.899	1036.44
GJB5	4.2722	3.6991	16.2573	13.9975
GNB1L	8.47371	8.67058	3.90092	3.51211
GTF2IP4	0.001979	18.3741	4.56395	0.001122
H1F0	270.068	267.834	97.566	116.814
HAS3	13.8761	22.5053	11.3835	7.8507
HES2	2.23017	2.13991	8.22215	6.32282
HMMR	27.4967	32.4334	8.2187	8.33208
ICOSLG	2.60472	1.88776	3.31256	4.85973
KCNAB2	5.91	4.84485	2.47602	2.14616
KCNG1	18.3827	18.1109	6.50207	4.73376
KLF6	14.2769	10.2084	8.6009	5.79278
LATS2	3.66782	3.98807	4.73532	7.94525
LINC01599	0	0	0	0.638276
LOC100505912	0	0.183737	0	0.75896
LOC155060	3.48698	4.25577	1.42845	1.2504
LRP1	0.986415	0.96547	2.77688	4.21432
LRRCC1	5.80306	7.19118	3.53477	2.79699
MARK2P9	0.42001	0.237297	0.772377	1.58835
MDM2	14.4991	15.741	59.8704	61.1639
MIR1281	5.54059	1.04682	2.22281	5.49196
MIR21	0.022127	0	0.635088	1.16479
MIR3189	3.81481	4.3744	9.75686	15.3927
MIR3193	0	0	0	0.889477
MIR320E	0	0	0.377458	1.2957
MIR4786	0	0	0	0.774839
MIR6773	2.99683	3.16577	2.54893	5.62138
MIR6848	4.0809	2.70256	5.15165	8.38378
MTPN	57.4301	62.4366	17.2747	16.557
MYBL1	4.46899	4.36826	8.36958	10.0676
NINJ1	38.2993	33.6293	102.203	100.648
NPIPA7	0.817701	0.571082	0.674603	0
NTN1	1.63504	1.71411	3.54216	4.54481
PANK1	1.46651	1.37565	3.1688	4.22771
PARD6G	6.87457	6.71497	16.3101	16.363
PGF	4.38505	3.91829	16.2472	14.1837
PHLDA3	17.6031	17.5292	102.195	94.1453
PIDD1	26.8148	26.8137	85.804	81.6623
PLK2	8.41126	8.82721	44.1335	36.4816
PLK3	20.6085	19.785	74.9292	76.2824
PP7080	13.4219	12.4422	8.71888	5.96836
PPM1D	10.5905	10.4598	42.8079	44.6102
PRKAB1	10.2873	10.2582	30.9754	28.6096
PYY2	0.674182	0.50372	2.06225	2.14689
RAD51-AS1	1.55945	1.23291	0.416304	0.199985
RINL	7.5668	7.54348	19.9096	18.5004
RNF19B	14.849	13.7213	43.7026	41.9057
RPS27L	37.7211	41.7806	119.649	99.8205
RRAD	1.79441	1.74873	5.13521	5.23078
RRM2B	11.0804	13.0088	14.5001	22.8749
SCARNA8	0	1.06634	0.526468	1.48914
SDC4	27.9702	28.8072	63.946	61.402
SERPINB5	8.04285	6.59601	47.2674	49.1345
SERPINE1	4.32166	4.07392	14.2822	20.6167
SERTAD1	20.4631	18.0073	109.789	90.3171
SESN1	3.50605	3.65264	20.961	18.2381
SESN2	15.1796	14.8009	33.1021	35.9587
SFN	179.555	165.753	728.665	634.657
SLC6A9	4.8139	4.08811	0.970036	1.14013
SNORA59A	0.405423	0	0.089481	0.889794
SPNS2	1.74831	1.70478	2.56781	4.75359
SPRY4-IT1	0.572976	0.802298	0.37331	1.61852
SULF2	4.58025	3.85081	12.8572	15.5115
SYT8	0.350589	0.377786	3.53294	2.64469
TGFA	10.865	13.2626	4.88164	19.4717
TLR3	0.504371	0.601097	3.52943	3.09684
TNFAIP8L1	10.5297	11.5108	3.21746	4.09018
TNFRSF10A	17.0042	17.6273	28.8057	38.5832
TNFRSF10C	1.68069	1.20012	5.43839	4.85572
TNFRSF10D	17.2505	17.1085	56.6406	57.6255
TP53I3	8.62889	8.37	57.7099	52.7012
TP53INP1	2.54745	3.11167	14.5719	13.4853
TPD52	21.5999	24.664	8.72105	8.46002
TRAF4	48.0083	43.4015	121.599	119.381
TRIB3	55.1607	57.3959	21.0383	25.1891
UNC5B-AS1	1.30554	1.2404	13.7098	9.29516
ZFPM1	10.1832	9.32375	6.23311	4.39953
ZNF469	2.13183	1.89281	0.164147	0.315067
ZNF79	4.13858	3.47317	10.1349	11.2014

## Sheet: Tab4 Nutlin3A_DMSO DEGs
Tab4 Nutlin3A vs DMSO DEGs
gene_short_name	FPKM.DMSO-1	FPKM.DMSO-2	FPKM.Nutlin3A-1	FPKM.Nutlin3A-2
ABALON	13.3964	17.3845	24.2217	27.4153
ABCA12	0.354296	0.342745	3.28992	3.20761
ABCG4	1.64706	1.439	3.87527	4.08956
ABHD11-AS1	0	0.661179	0	0.678962
ABHD4	7.56555	9.37899	18.699	24.4451
ACER2	1.11542	1.09476	7.59891	7.0225
ACHE	1.15423	1.24182	4.08252	5.29482
ACSM3	2.00149	2.00752	1.62814	0.984277
ACTA2	2.16447	1.98637	13.3919	12.6586
ADAMTS7	3.54546	3.42694	10.3876	9.96829
ADGRG1	11.0553	10.295	26.3404	27.3782
AGRN	34.1858	32.0678	48.9221	56.3906
AKT2	16.453	23.809	17.125	26.6599
ALOX12P2	3.05686	2.84671	2.45435	3.98993
ALOX15P1	0	0	0.109712	0.523263
AMZ2	49.4078	57.5062	109.288	109.612
ANKFY1	6.13194	10.5299	5.2043	10.9475
ANKRA2	4.10361	4.58197	14.4833	13.911
ANKRD37	1.97891	1.77389	1.83107	3.00093
ANLN	39.6712	43.665	25.9484	21.1944
ANXA4	17.7301	17.526	36.1913	36.8942
AP3S2	6.31798	3.77054	5.32514	8.01157
APAF1	2.86493	3.59586	9.65145	10.297
APH1A	36.5974	52.1658	45.0903	30.3974
APOBEC3C	25.3022	27.3369	90.0697	75.261
APOBEC3D	1.16933	1.09753	3.7416	4.16427
APTR	4.57515	4.2102	4.79834	2.02721
AREG	37.6201	38.9069	105.363	127.247
ARHGAP11A	10.9188	11.2013	6.45512	4.62076
ARHGAP11B	2.3329	2.50854	1.52087	1.07392
ARL6IP1	144.529	163.329	113.091	93.5195
ARPC4-TTLL3	0.264132	0	0.586093	0
ARPP19	5.44283	4.97636	28.2821	27.5214
ARRDC4	2.99982	3.62271	3.83607	5.30441
ARVCF	11.8645	11.1626	24.189	24.821
ASCC3	7.14051	7.33024	17.5374	17.2765
ASF1B	88.2191	85.632	46.6169	40.5777
ASPM	7.35277	8.06244	4.96059	3.60028
ASS1	36.0318	35.572	47.497	58.6158
ASTN2	0.824474	0.697959	2.57032	3.58694
ATAD2	42.2227	48.7303	23.869	21.4317
ATE1	8.58926	9.66853	9.99944	4.94075
ATE1-AS1	0	0	0	0.438666
ATF3	6.94083	5.30095	13.5401	15.261
AURKA	50.6227	51.895	28.0635	20.6219
AURKB	87.8347	86.357	51.4752	43.4413
AZIN1-AS1	0.310263	0.64916	0	1.40587
BAALC-AS1	0	0	0	0.395614
BAIAP2L2	0.925821	1.20782	1.18786	2.02699
BARD1	3.53147	3.86198	1.60016	1.22003
BAX	62.4081	59.2294	124.66	137.727
BBC3	13.9663	12.8245	58.5375	60.3316
BCDIN3D-AS1	0.455295	0.479961	1.07988	0.19208
BCYRN1	43.7082	49.6947	41.5976	63.123
BEND3	2.36416	2.58538	1.23458	0.918647
BIRC5	100.879	106.315	64.5371	55.051
BLOC1S1-RDH5	1.88894	2.61227	2.47589	1.34934
BLOC1S2	21.7954	22.8289	60.1026	55.3608
BORA	9.63912	10.5922	7.11195	4.35255
BTBD19	1.78326	1.64481	5.13241	5.92158
BTC	1.07967	0.397078	0.503718	0.149347
BTG2	14.4276	13.4714	107.534	108.814
BUB1	36.6976	40.5058	22.699	18.4156
BUB1B	38.1409	39.3808	24.1173	17.3435
C12orf57	83.4064	73.6456	67.3622	43.3264
C15orf38-AP3S2	1.18761	3.46079	2.61194	0.540217
C16orf59	22.5278	22.3308	14.6186	12.243
C17orf97	1.81977	1.57273	2.21638	1.13379
C18orf32	14.748	14.7616	20.9259	9.70031
C1GALT1C1	8.80671	8.16679	1.59868	9.07337
C1orf21	3.63517	3.85509	2.48844	1.90211
C1orf229	0.123816	0	0.21974	0.609081
C1QTNF6	17.839	18.5708	19.0751	13.2748
C2orf69	7.98246	8.7292	7.4464	5.03534
C2orf82	3.7975	4.23671	3.46154	5.70888
C2orf88	0.337723	0.474142	1.47475	1.72941
C4orf36	0.737267	0.592071	0.599362	0.180401
C7orf50	45.6017	43.1268	33.8892	13.7057
C7orf55	3.88746	7.22163	4.91914	8.53628
C9orf116	12.2411	11.2243	10.3856	7.78282
C9orf129	3.25577	2.88633	0	2.74214
CALM2	54.1344	60.185	51.8766	25.6103
CAMK2N2	8.6128	7.76627	6.54546	4.98097
CARHSP1	10.2165	10.5054	8.43841	6.25124
CASC19	0	0.367667	0.595899	0
CASC5	6.47234	7.36664	5.01063	3.79746
CASZ1	1.5002	1.64791	2.67526	3.32375
CCDC134	5.21883	4.65227	5.64535	3.55779
CCDC28B	2.10773	1.4705	2.04829	1.18604
CCDC90B	5.62325	5.1941	10.2775	12.8938
CCNA2	55.6105	59.4074	27.7475	19.147
CCNB1	140.233	145.216	87.8214	63.4268
CCNB2	65.3472	68.338	47.2111	33.4625
CCNE2	7.26568	9.22832	2.53064	2.63041
CCNF	35.2705	36.3931	17.0886	14.5297
CCNG2	1.9035	1.86993	2.78779	3.61722
CD70	0.607243	0.235516	0.395907	1.00382
CD82	4.24005	3.85004	21.9451	22.7091
CDC20	289.718	277.944	147.332	129.79
CDC25A	14.4451	14.8995	6.11062	5.71311
CDC25C	8.38826	8.56055	6.71557	4.26418
CDC37L1-AS1	0	1.28435	0.916695	0
CDC42SE1	8.6268	20.3794	26.7051	28.0151
CDCA2	15.2066	16.8687	9.31153	6.14813
CDCA3	22.9472	21.8234	14.8581	11.0194
CDCA4	45.7089	50.6657	27.0233	22.8869
CDCA5	62.7391	64.263	36.9312	31.7636
CDCA8	46.9677	48.0883	26.4362	21.974
CDK2AP1	58.0376	65.7302	124.744	55.1041
CDK6	5.06233	5.78488	6.80973	1.83634
CDKN1A	100.246	96.913	966.166	1086.8
CDKN2C	8.13492	8.75295	3.81286	3.14525
CDKN3	42.1626	41.1083	25.7726	20.5235
CDNF	0.491598	1.12898	1.55143	0.493322
CDT1	75.4892	73.6609	36.5206	30.7517
CDV3	27.6716	24.6323	50.4422	25.507
CENPA	21.0219	23.3726	8.40983	6.18577
CENPE	4.70714	5.64944	3.67607	2.34753
CENPF	24.4376	25.4698	16.6058	11.2954
CENPI	4.35071	6.25331	4.63374	2.69937
CENPU	10.0866	12.4302	8.24118	6.2313
CEP170P1	0.972858	2.03793	0	1.60008
CEP55	40.2179	44.8548	24.1193	19.1689
CES2	10.6813	10.0501	27.3766	28.4855
CGB1	0	0	0	0.420546
CGB7	1.54794	1.65092	3.44677	4.10275
CGB8	0.853238	0.563203	1.05118	0.290961
CHAF1A	40.3213	39.9403	20.7453	17.4966
CHST7	7.89706	5.9871	6.81113	9.94574
CHTF8	16.6975	75.1373	12.0371	58.0893
CHURC1-FNTB	0.00036	3.99219	2.62367	0
CIT	7.64952	7.49407	6.10048	4.38142
CKAP2	22.2186	24.5667	18.9335	14.1181
CKAP2L	7.71541	9.4212	6.30518	4.35452
CKMT1A	4.70158	4.4543	5.54458	3.48665
CLDN4	85.2094	80.2851	107.175	135.223
CLINT1	26.1733	27.3914	30.207	17.2151
CLN8	2.69794	2.41859	5.60005	6.07593
CLPSL2	0.255783	0.600216	0.925831	0
CLSPN	8.20948	8.97469	4.04007	3.51162
CMBL	15.3107	15.598	52.8339	48.4717
CNTD1	0.593065	0.916476	1.70964	0.254936
COMMD9	7.6253	8.47285	4.51634	8.60072
CORO7	1.44712	1.95311	1.68291	0.866942
CORO7-PAM16	0.777319	0	0	1.3261
CPO	0.038192	0	0	0.520182
CRELD1	4.56612	4.19215	5.01651	7.36542
CRLF3	13.9874	14.5306	8.84237	15.032
CRYM	1.48462	1.23472	1.40385	0.521016
CSNK1G1	5.18464	5.86962	9.79333	11.2061
CSPG5	2.14864	2.09628	0.974659	0.668173
CSTA	9.90868	10.9187	7.83076	13.0506
CTGLF12P	0.14857	0.944586	0.495486	1.10766
CUEDC1	25.5856	26.7846	17.2048	14.7994
CYFIP2	11.8841	11.1262	39.763	41.4089
CYGB	0.123568	0.133753	0.431509	0.962624
CYP26B1	3.41904	2.41728	2.38375	4.14615
CYSRT1	3.25728	2.93773	9.07583	10.6014
DBF4	11.9556	14.0442	8.63658	7.02893
DCP1B	8.60471	8.21147	15.5987	16.6559
DDB2	27.6378	26.8485	83.0904	73.2286
DDIT4	152.416	144.073	170.548	237.047
DEPDC1	10.3406	10.8304	8.7187	5.48682
DGKA	11.2824	10.4656	34.9565	34.4548
DGUOK-AS1	7.08627	7.03893	8.90178	5.07781
DIABLO	17.6797	18.5306	8.74166	20.6645
DLGAP5	30.1945	33.7791	23.7634	16.2351
DLK2	1.33164	1.42701	0.758995	1.8485
DNAJB2	15.8793	16.5863	28.4308	33.7475
DNM1	2.42362	1.76689	2.25635	1.20384
DNMT3B	11.2064	10.4272	7.38902	6.11585
DONSON	18.8258	20.555	13.9374	10.6552
DPY19L1P1	0.572505	0.645104	0.416277	0.040549
DRAM1	6.37951	6.91303	25.1771	23.3577
DRAXIN	0.127595	0.098714	3.40858	4.50184
DTL	12.5738	12.079	5.88238	4.69815
DUOX1	2.70608	2.88271	9.88611	10.3704
DUSP14	11.7862	12.8436	27.967	31.4745
DUSP5	55.0418	54.8037	32.2925	55.3482
E2F1	26.5201	29.6193	12.8741	11.8503
E2F2	11.0272	10.6995	4.83798	3.98693
E2F8	9.99142	11.0114	4.96896	3.62915
ECHDC2	4.25389	4.57559	4.21716	6.46509
ECT2	27.4163	31.1922	22.5688	18.1536
EDEM1	4.06841	4.07562	5.42825	7.10173
EEPD1	2.53761	2.2677	1.5722	1.08144
EFNB1	10.0806	10.522	32.0713	34.721
EIF1AD	11.6757	25.6324	18.4008	5.78578
EIF3CL	0.0703534	7.61225	10.0795	1.31518
ELFN1-AS1	18.5595	16.8725	25.0493	15.2325
EME1	18.176	18.1906	13.049	10.76
EPHA2	66.3928	65.9876	77.8412	114.795
EPHX4	1.2998	1.23872	1.59249	0.789173
EPS8L2	44.2743	43.3746	185.432	183.714
ERCC6L	7.4672	8.46019	5.49907	3.65034
ERICH2	0.612045	0.702266	0.731143	0.211324
ESCO2	12.5883	14.1372	8.65539	6.83473
ESPL1	24.0352	24.2954	12.7562	10.9884
EXO1	12.8583	14.8807	7.34884	5.54083
EZH2	34.2154	34.666	25.7636	20.8603
FADS3	32.1426	32.4252	47.5399	56.3747
FAIM	7.05447	9.01221	7.28323	5.23722
FAM111A	13.3501	13.5009	13.068	9.25089
FAM111B	2.73464	3.39615	1.30171	0.901341
FAM156B	0.112305	0.0916035	0.579171	5.05771
FAM212B	1.32742	1.47902	11.1647	10.611
FAM214A	0.590021	0.731028	2.39033	2.53071
FAM219A	3.5596	11.3416	12.4461	16.3106
FAM25A	0	0.764764	1.47344	2.11828
FAM64A	34.8073	33.117	20.4336	16.4338
FAM72A	9.01514	9.65329	7.68652	5.06133
FAM72B	7.07706	8.34398	4.90652	3.50704
FAM72C	7.4444	7.0799	4.97142	3.43188
FAM72D	9.29111	9.49174	5.99942	4.48866
FAM81A	1.62723	1.36122	1.13306	0.633722
FAM83D	53.4106	54.2024	35.5069	24.5949
FAM83F	11.162	12.6009	18.8175	21.0919
FAM83H-AS1	3.45444	4.0498	7.44623	8.50908
FAM86B1	2.76447	2.37479	1.72847	1.26757
FANK1	1.63722	1.87882	1.1987	2.82796
FAS	5.4668	5.69886	39.4098	33.8353
FBXO22	11.7789	13.5364	28.0767	29.8837
FBXO22-AS1	0	0	0	0.7357
FBXO5	15.7492	22.2759	11.2108	6.82747
FDXR	40.0765	38.3753	175.498	184.694
FEN1	105.721	99.2983	63.5104	57.328
FHL2	38.0927	39.2338	72.2596	82.4401
FKBP6	0.532286	0.386768	0.413866	0
FLJ46906	0.752803	0.982114	0.732637	0.246674
FOSL1	33.606	26.6405	71.9301	36.6457
FOXM1	55.1781	52.9105	38.6182	31.6016
FOXO3B	0.508131	0.237196	0.195189	1.33206
FOXRED2	7.27517	7.13003	6.07966	4.57822
FRG1JP	0.714782	1.90078	1.35908	2.14736
FTX	0.192854	0.329217	0.29549	0.843118
FUCA1	9.78691	12.2987	22.9842	24.2102
FUK	5.44204	4.94086	4.83586	7.09775
FUS	78.1159	73.3908	91.7487	62.4807
GABARAPL1	12.4313	13.6007	22.4798	25.1858
GADD45A	31.9268	32.2374	109.649	108.071
GAS2L3	2.94739	3.56615	2.11199	1.55756
GAS6-AS2	0.530774	0.352379	0.408543	1.30174
GCSHP3	2.82432	2.49187	1.52251	3.11848
GDF15	277.537	267.488	831.879	1253.4
GDPGP1	1.90446	2.18363	1.47443	3.72131
GINS2	78.5182	80.128	37.2986	36.6423
GINS3	12.8883	12.8927	8.15288	6.86847
GJB5	4.2722	3.6991	12.2925	13.3061
GMFG	0	0.243316	0	0.953507
GNG8	0	0.706861	0.560564	0
GOLGA2P10	5.42359	0.858665	5.77463	1.62403
GOLGA6L5P	0.498437	0.334937	0.363879	0.906135
GPATCH4	52.6639	53.0357	18.0327	51.5427
GPATCH8	8.90406	8.95322	3.64293	8.90277
GPC1	59.7635	57.1561	105.813	124.977
GPR87	0.885916	1.09477	22.1253	16.4477
GPSM2	14.7892	15.8598	10.1083	8.19008
GPX1	221.119	221.254	297.063	358.197
GRHL3	0.895455	0.795673	4.58466	4.54027
GRIN2C	0.84128	0.883667	4.46429	5.00528
GSDMB	3.46305	4.68237	6.07678	7.29464
GSK3B	8.15707	8.12684	12.9873	6.75355
GSR	79.2689	49.9681	87.5718	51.2153
GTF2H2	0.0867248	0.451461	0.145028	1.33491
GTF2H2B	1.00365	1.25103	1.29151	0.399433
GTF2IP4	0.001979	18.3741	0.003208	1.33968
GTSE1	35.0759	34.0898	18.4729	14.7598
H19	0.791603	0.577685	1.37231	1.83043
H2AFX	260.436	242.61	156.024	137.267
HAS3	13.8761	22.5053	7.59475	18.2043
HBA1	0.509174	0.328817	0.492359	0
HBA2	0.431122	0.495238	0.639338	0
HES2	2.23017	2.13991	10.5345	8.48929
HIST1H2BM	0.107162	0.077997	0.604183	1.2326
HIST1H2BN	1.36828	1.50049	1.3847	0.745618
HIST1H3E	1.07037	0.664722	1.45744	3.21267
HIST1H3H	0.935002	2.14142	1.70426	0.805786
HIST1H4C	3.52615	1.90797	1.19116	0.950862
HIST1H4E	1.35734	0.472176	0.955325	0
HIST1H4K	1.71645	0.831052	2.07534	0.845151
HJURP	28.5146	29.9736	13.5136	9.76788
HMGB2	198.813	299.35	206.08	119.818
HMMR	27.4967	32.4334	20.7498	14.4564
HOGA1	0.769453	0.675048	1.7384	2.1372
HSPA4L	9.47485	9.9505	26.761	28.3863
HYPK	8.66431	5.17814	4.3834	14.0217
IFIT1	1.11614	1.33679	1.2186	0.591972
IFIT3	1.09015	0.838576	1.84557	0.692169
IKBIP	4.84309	5.84082	24.9577	22.0998
IL12A	1.72828	2.04836	3.78476	4.84522
ILF2	268.945	280.896	243.807	178.017
IMPA2	18.8868	16.4553	8.30213	8.0233
INCENP	35.7655	32.1804	19.6186	16.5883
INPP1	9.94789	9.81305	19.8585	21.6342
INPP5D	0.211769	0.207292	3.8072	3.64436
IQCE	9.58645	6.62915	6.78331	5.15927
IRF6	4.91299	5.91834	9.04797	10.252
ISY1	10.9344	19.8937	18.035	8.3677
ISY1-RAB43	0	0	0	3.17204
ITPK1	5.15952	10.815	9.49828	4.455
ITPKC	5.75403	5.52821	9.36783	12.6526
IZUMO4	0.566401	0.944706	1.38209	2.07955
JMJD7-PLA2G4B	2.7437	0	0	0.94755
JPX	0.321681	1.34877	0.802184	0.211716
KANK3	6.56467	6.29012	18.8359	19.5458
KAZN	1.72064	2.47873	2.04777	3.55881
KCNJ18	0	0	0	0.517
KCNN4	46.3389	44.9314	69.3828	81.7419
KDM4B	8.88231	8.29109	23.8822	24.5917
KDM5B	5.26999	4.80175	8.58823	10.0269
KHDRBS1	41.6217	42.3688	78.5495	40.9673
KHK	5.49658	4.98222	2.96763	2.23957
KIF11	16.5894	18.9014	11.7109	7.80434
KIF14	7.98346	7.76202	5.81901	4.34906
KIF15	6.94804	7.63413	4.67633	3.3464
KIF18A	14.0385	15.2329	12.2562	8.47145
KIF18B	29.8447	30.0882	16.7904	12.8359
KIF20A	39.1053	41.705	24.9989	16.7602
KIF20B	7.43333	9.03672	7.52006	5.30874
KIF23	33.4803	35.6374	22.7053	16.337
KIF2C	50.0319	50.6934	29.1124	21.2613
KIF4A	19.5195	23.98	15.1465	12.2608
KIFC1	18.4495	18.5441	9.45739	6.65295
KLF6	14.2769	10.2084	11.2598	7.57117
KLHDC7A	0.245351	0.107591	1.82281	1.68111
KLRC3	0.952174	0.702495	1.61082	0.60356
KLRC4	0.458675	0.26003	1.51655	0.409768
KNSTRN	34.552	33.5889	25.182	17.4192
KPNA2	362.179	366.389	275.953	218.189
KRT15	6.04507	5.96809	19.1079	17.5348
LAMA3	0.408942	0.523685	2.44995	2.32343
LCN12	0.643047	0.363173	1.07412	1.47783
LCN15	0	0	1.45947	1.29096
LEAP2	0.998924	0.618873	0.396816	1.13989
LGALS7B	0.280184	0.404601	0	0.659844
LGI4	0.065918	0.070013	0.068906	0.504895
LHX4-AS1	1.60973	1.50436	1.99239	2.82882
LINC00663	0.230068	0.29057	0.968671	1.23114
LINC00853	0.535546	0.51024	0.418522	0
LINC00882	0	0	0.835321	0
LINC01296	0.0594228	0.142365	0.422321	1.0351
LINC01338	0.724238	0.556456	1.12237	1.58495
LINC01399	0.625455	0.066047	1.29183	0.176208
LINC01461	0.347006	0.385333	0.455557	0
LINC01573	2.62878	3.58022	8.71054	8.76078
LL22NC01-81G9.3	0	0	0	0.369255
LMNB1	67.5181	70.1503	38.2372	30.9323
LOC100130093	0.003251	0.018573	0.988493	0.026576
LOC100133315	0.704565	0.376221	0.673946	0.113401
LOC100134868	0.101986	0	0.095728	0.591579
LOC100233156	2.91424	3.59074	3.08767	2.01373
LOC100288846	0.335275	0.28497	0.035048	0.57473
LOC100379224	1.75008	2.01242	3.20268	1.32078
LOC100507487	0.242159	0.155467	0.044801	0.526217
LOC100996437	0	0.262755	0.818667	0.061538
LOC101059948	0.920534	0.932294	0.938242	1.73223
LOC101926941	0.722782	1.00661	2.18817	0.796971
LOC101927342	0	0	0.813364	0
LOC101927755	0.771694	0.885873	0.257188	1.01891
LOC101928323	0.127066	0.420946	0	0.498068
LOC101928402	0.870852	1.68398	1.06675	2.29087
LOC101929089	0.108391	0.1408	0.369088	0.933273
LOC101929125	0.314339	0.789138	0.529656	2.21435
LOC101929128	0.158833	0.11435	0	0.766562
LOC101929574	1.56597	2.01639	0.945957	0.41145
LOC102723354	1.06478	0.676909	1.444	2.0295
LOC102724279	2.26162	2.41929	3.02326	4.45393
LOC102724450	0.88845	0.342985	1.23844	0.075465
LOC254896	0.811457	0.742742	0.444764	1.61875
LOC400927	1.25469	0.664767	0.998531	0.426653
LOC401585	1.80386	0.223215	0.538497	1.8259
LOC654342	1.97699	0	0	1.84294
LOC727751	0.0653954	2.07927	0.0538985	1.93404
LOC728392	0.357043	0.34422	0.879951	1.26383
LPIN3	6.87507	5.88861	16.9514	18.7332
LRP1	0.986415	0.96547	3.11754	3.68421
LRP10	22.4237	23.2008	51.1036	54.5825
LRRC26	4.91396	5.91126	2.79341	2.3427
LRRC45	35.5469	31.9073	15.2831	14.1184
LSM4	207.644	197.682	69.6683	72.3454
LUZP6	0.083971	0.796036	2.46674	2.47212
LYPD3	2.20929	1.88647	2.75995	1.2934
MAD2L1	79.143	77.9254	57.711	44.7581
MAFA-AS1	0.751871	1.47226	1.43478	2.15204
MAFF	5.05222	4.92793	4.71512	7.2901
MAFG	7.40274	24.8102	19.4503	23.3646
MAGOHB	5.72938	5.29092	5.51536	3.34386
MAMDC4	4.96104	5.42033	13.2928	13.0322
MAN1B1-AS1	1.58208	1.75795	2.19142	1.00958
MAP2K7	23.7335	28.8437	29.0921	19.7612
2018-03-03	0.292556	0.316765	0.437254	0.918732
MASTL	6.90822	7.04893	5.406	3.80267
MCEE	2.89586	2.56152	3.1498	1.13423
MCIDAS	5.52016	5.03178	5.18991	3.49899
MCM10	19.4598	19.4567	8.25422	8.40655
MCM2	116.012	110.203	53.8896	53.0905
MCM3	152.036	157.147	84.402	78.2153
MCM4	99.8285	103.021	55.5179	51.3876
MCM8	10.4114	11.1986	8.2997	6.3588
MCMBP	68.6254	72.084	39.3401	34.1036
MDM2	14.4991	15.741	185.662	169.66
MED23	4.96557	5.37704	8.71149	9.92389
MED6	10.439	16.7793	11.0579	17.3343
METRNL	15.6249	14.6148	21.9415	26.2301
METTL25	1.25671	1.13056	1.89707	0.897192
MFGE8	19.7522	18.7243	21.0998	13.9346
MGC45922	0	0.467233	0.352719	1.00602
MICALL1	9.22158	8.90816	25.0092	23.2546
MINOS1-NBL1	0	2.33237	0	2.33578
MIR106B	0	0.214227	0	0.391645
MIR1206	0	0	2.68725	0
MIR1225	1.64979	0.697547	1.12368	0
MIR1226	1.90965	3.09457	0.145716	3.00749
MIR1227	4.78304	4.52901	3.81652	1.78167
MIR1228	0	0	0.006094	0.908912
MIR1238	0.001919	1.18532	0	0.943589
MIR1244-1	1.26462	1.04355	2.2463	0.87145
MIR1244-2	6.02648	5.51304	9.39604	4.8121
MIR1247	0.056229	0	0	0.472278
MIR126	0	0	0	0.605941
MIR1291	0.278342	0.525684	0.098208	1.79097
MIR141	0.160991	0.085822	1.30492	0
MIR1469	2.67783	1.0177	3.10959	1.59865
MIR181B1	1.06596	0.424952	0.747363	0.143222
MIR186	0.622436	1.42838	0.068281	3.45598
MIR1908	1.15901	0.2378	0.530123	0
MIR1914	10.2319	8.95487	7.02617	5.55572
MIR196A1	1.27906	1.53745	0.32623	0
MIR200A	0.34341	1.15654	0.558215	1.42396
MIR200B	0.630548	0.406227	0.978689	0.108432
MIR2116	0.386337	0.516366	0.627992	0
MIR29C	1.03554	1.43298	0.192772	1.92455
MIR3074	0	0.181181	0.761203	0
MIR3136	0	0	0	0.908912
MIR3138	0	0	0	0.587467
MIR3153	1.3328	0.679429	3.84314	1.35967
MIR3164	0.122845	0.471507	0.841122	1.47835
MIR3178	0	0	0	0.605941
MIR3186	2.44032	3.31881	1.04394	0.427723
MIR3189	3.81481	4.3744	21.5714	19.3486
MIR3190	1.82608	1.26374	0	0
MIR3191	1.63677	1.27303	5.42142	7.21549
MIR3198-1	0	0	0	0.605941
MIR34A	0	0	0	0.506787
MIR3605	0.89175	0.289334	0.047346	2.16751
MIR3607	0.193597	0	1.25537	0
MIR3620	0.050416	0.540103	0.945653	0.082454
MIR3651	0.217852	0.825505	1.7647	0
MIR3656	0.116315	0.102911	0.120116	0.509318
MIR3662	0	0	0	0.628265
MIR3671	0.105002	0	0	0.475113
MIR3682	0	0.815314	1.63115	0.025247
MIR378D2	1.37855	0.091515	1.35818	2.10224
MIR3916	1.64467	1.91396	1.21849	2.65905
MIR3972	0.249043	0	0	0.466644
MIR421	0	0.108709	0.978689	0
MIR4257	0	0	0.136561	0.637647
MIR4292	2.16857	3.69123	1.33413	3.54973
MIR4299	0	0	0	0.458664
MIR4305	0	0	0	0.605941
MIR4321	8.61509	18.7204	8.05635	19.2252
MIR4322	0	0	0	0.535386
MIR4442	2.85339	3.78857	0.545339	2.21123
MIR4449	1.98901	1.13238	3.66761	1.05581
MIR4461	0.055975	0.235046	0.652459	0
MIR4467	0.364147	0.62982	1.67257	0.432815
MIR4472-1	0	0	0	0.583218
MIR4482	0.796571	0.543543	0.950726	0.043281
MIR4489	0.277515	1.09147	1.56275	0
MIR4498	0.34522	0	0.514412	0
MIR4523	11.249	6.86912	8.45361	5.43152
MIR4652	0	0	0	0.605941
MIR4667	0.318628	0.012353	0	1.1063
MIR4685	1.25142	0.732601	1.30492	0.597159
MIR4689	0	0.357185	0	0.605941
MIR4701	1.39084	2.92047	1.06634	3.0778
MIR4720	1.87823	2.74632	1.6569	0.980668
MIR4730	0.50729	0.725916	0.32623	1.11621
MIR4742	0.001874	0.471603	0.021109	0.507921
MIR4745	2.09678	1.20982	0.3578	1.58327
MIR4750	3.1749	2.76139	3.12248	4.98819
MIR4784	1.23313	3.34597	0.504173	3.08479
MIR4786	0	0	0.212049	0.711981
MIR499A	0	0	0.144397	0.47929
MIR5006	0.181228	0.491637	0.422121	1.04115
MIR503HG	0.688198	1.22297	0.41173	0.167789
MIR5187	0.290736	1.41858	0.012092	0.811299
MIR5587	1.28052	0.420477	0.615528	1.81782
MIR5588	0	0	0	0.605941
MIR559	0.016595	0.560529	0.68984	0
MIR564	0.310597	0.095294	0.079966	0.606437
MIR5698	0	0	1.2143	0
MIR573	0.177016	0	0.652459	0
MIR5787	0	0	0	0.605941
MIR6075	0.288442	0.274632	0	0.605941
MIR6126	2.49532	4.15291	3.07902	5.6441
MIR614	28.9916	26.8329	21.3318	35.8515
MIR616	1.37178	1.23012	1.56247	0.366754
MIR623	0	0	0	0.349344
MIR635	2.15887	2.40989	1.14846	0.828532
MIR636	3.76629	3.11558	9.71425	3.79692
MIR641	1.01382	1.24631	2.22759	2.65023
MIR6505	1.80406	0	0.013785	0.955851
MIR6510	0.010231	0.007981	0.122547	0.852268
MIR6514	1.17892	0.271771	1.27696	0
MIR6515	0.681045	0.057215	1.88011	1.95071
MIR664B	0	0	0.029032	0.548233
MIR6717	0.329926	0.035899	0.817087	0.044844
MIR6726	1.32152	0	0.331578	1.22182
MIR6730	1.52181	0.543543	0.8667	2.76291
MIR6733	2.08414	1.35886	4.95762	1.31122
MIR6737	0.168418	0.019412	0.030293	1.23569
MIR6740	0	0	0	1.05101
MIR6746	0.434953	0.60825	1.64668	2.15446
MIR6747	0.21416	0.258406	0.935905	1.90722
MIR6751	4.33436	4.98679	4.44294	7.71854
MIR6753	2.06914	2.32663	2.72819	1.34489
MIR6756	0.318628	0	0	0.750213
MIR6757	0	0.590808	0	0.588378
MIR6759	3.50491	2.88914	2.72025	4.7077
MIR6762	0.001853	0	0.003793	0.605941
MIR6768	0.973586	1.41548	0.530123	0
MIR6772	0.011949	0.314236	0.652459	0
MIR6779	0.014936	0.016986	0.40269	1.00122
MIR6784	1.93793	4.07454	9.66273	9.67019
MIR6791	4.48933	4.51161	4.58426	3.04508
MIR6793	0.318628	0	0.756024	0
MIR6797	1.03289	2.66739	3.95553	1.04357
MIR6803	0.009804	0.451559	0	1.07671
MIR6808	3.64514	1.6013	1.37956	4.00264
MIR6810	0.054622	0.038824	0	0.385206
MIR6812	1.16498	1.67734	0.774796	0.137284
MIR6813	1.68987	0.718253	0.926259	0.367893
MIR6814	0	0	0	0.56266
MIR6816	2.25695	0.667075	0.454744	0.247885
MIR6821	10.4071	6.01203	7.20791	3.47188
MIR6826	0	0.255132	0	0.822349
MIR6831	0.361899	0.4194	0	0.579758
MIR6846	0.435459	0.271771	1.45716	0.302971
MIR6848	4.0809	2.70256	3.17622	8.09881
MIR6849	1.26066	1.23676	2.25997	0.641068
MIR6850	7.42769	2.77563	6.42699	3.98001
MIR6858	0	1.36697	0.998165	2.09366
MIR6867	0.646768	0.454305	0.126597	1.52842
MIR6875	4.24395	1.39962	5.94282	7.3281
MIR6877	0.029871	0.016986	0.025487	1.24502
MIR6878	0.386216	0.543543	0	1.30828
MIR6889	0.739866	1.07327	0.210114	0.061621
MIR6894	1.73289	2.9275	1.82574	4.2097
MIR7112	3.54658	3.30279	0.780442	3.05301
MIR7113	9.83967	8.56311	5.49061	13.911
MIR7161	2.66662	0.815314	1.7865	0.815135
MIR718	2.08019	0.916742	0.521968	0.181782
MIR760	0	0	0	0.484753
MIR762HG	0.744432	1.0853	0.887645	0.358869
MIR7703	0.004112	0.254019	1.18623	1.35744
MIR8055	0	0.932989	0.494389	0
MIR8070	0	0.685605	0.633924	0
MIR935	0.193745	0	0.573591	0
MIRLET7A2	1.19486	0	0.503737	0
MIRLET7B	0.146427	3.11274	0.187353	0
MIS18BP1	6.9611	7.72694	5.56858	4.27298
MKI67	61.1588	55.9298	43.9956	28.7335
MKNK2	51.0806	52.9616	71.5951	87.9792
MMP17	4.70724	5.36365	3.64394	2.80449
MND1	19.9682	19.164	14.7729	11.2459
MNX1-AS1	6.39226	6.34051	3.0729	2.72735
MRPL10	33.0751	28.721	29.1057	66.7303
MSH2	33.824	37.147	23.1407	20.2388
MSH6	18.2951	20.2771	9.39828	8.00444
MSS51	0.411036	0.270964	0.689951	1.0737
MTRNR2L1	3.43318	2.98044	5.32731	2.79331
MTRNR2L2	2.69576	2.24866	4.0644	2.1008
MTRNR2L8	6.80937	5.8343	11.3653	5.22794
MTSS1	0.994429	1.15369	0.962178	0.481923
MXD4	9.64397	8.28575	19.1981	21.386
MYB	2.08811	2.13727	0.515422	0.464163
MYBL2	86.0481	83.0557	48.1588	42.0618
MYO19	18.702	18.4561	13.2986	10.8549
N4BP2L2	6.43936	6.91217	7.63155	4.89202
NAB2	19.7759	21.1074	24.1452	32.2841
NADSYN1	11.7122	12.2145	31.6604	32.3703
NCAPG	37.3767	41.0587	25.624	20.284
NCAPH	19.252	18.3298	11.8222	9.00731
NDC80	24.6539	28.986	16.2968	10.8083
NDRG4	3.12866	2.83009	4.93309	5.8291
NDST1	6.59509	6.98996	12.0418	6.43705
NDUFA5	2.20424	6.54306	3.26313	7.14877
NEIL3	9.57841	11.1522	6.32291	5.42005
NEK2	17.8008	17.6744	8.9198	6.61168
NINJ1	38.2993	33.6293	80.0773	91.7568
NIPAL1	1.80394	2.11436	4.11124	4.92071
NKX1-2	4.37285	3.02391	6.18728	8.28816
NLRP1	0.897321	0.798114	3.09256	3.45945
NMU	36.7517	33.5188	27.3181	21.3985
NPAS1	1.00885	1.3965	1.97822	2.59608
NPHP3	0.034271	0.047597	0.083249	2.00424
NPHP3-ACAD11	0.897804	1.18321	1.65747	0.591023
NPIPA2	0	0	0	0.457825
NPPA-AS1	2.30833	0.992898	4.17283	5.4859
NRN1L	0.653364	0.67634	0.602984	1.66567
NSFP1	3.41827	2.20304	2.8779	4.96227
NT5C2	17.7472	20.3766	18.9294	10.6179
NTF4	0.675849	1.36131	1.32288	2.66881
NTN1	1.63504	1.71411	4.22899	5.4234
NUDT6	3.3372	3.02776	3.505	2.20044
NUMB	11.0272	11.9572	7.84987	13.8302
NUPR1	0.760236	0.435371	4.69814	4.73126
OAZ3	0.967602	0.583494	1.22976	0.324347
OR2A20P	1.5752	0.184416	0.174187	1.46571
OR2A9P	0.04126	0.905459	1.16183	0.224278
OR51B4	13.7796	15.7019	24.5679	26.991
ORC1	23.9138	25.3861	9.23444	9.71023
ORC6	29.2985	29.2012	20.5424	17.3694
PANK1	1.46651	1.37565	5.26353	5.1828
PAPD7	18.0135	17.0463	13.9236	10.424
PARD3-AS1	0	0.604508	0	0.518947
PARD6G	6.87457	6.71497	17.228	17.0879
PARN	12.5622	13.1659	13.2535	8.2844
PASK	9.11233	8.44375	4.43146	4.12467
PBX3	3.02081	3.42604	1.77293	1.42945
PDE4C	0.281946	0.285124	1.19563	1.50669
PDHB	32.9841	33.236	39.4246	26.2133
PEA15	27.8174	12.4611	11.909	26.8161
PEAR1	4.95603	4.99241	7.69885	9.46736
PEG10	4.69034	4.1382	3.30098	2.47853
PGAP1	0.769481	0.833511	2.9433	2.81782
PGF	4.38505	3.91829	11.346	12.295
PGPEP1	5.30638	2.35994	3.984	11.5267
PHF19	22.479	21.3708	10.9985	10.1661
PHLDA3	17.6031	17.5292	63.3221	65.5631
PHLDB3	3.8973	3.85718	6.31268	7.43788
PHYHIP	0.354244	0.710825	2.25568	2.48456
PI4KAP1	6.77377	5.16335	7.74354	10.1557
PIF1	11.4829	11.6441	4.85047	2.7552
PIGW	4.78614	6.1421	5.49755	3.656
PITPNB	24.8295	27.1453	14.1997	25.8589
PLA2G4B	0	3.66696	4.66514	3.85746
PLA2G4D	0.089814	0.022252	1.14028	1.31315
PLCL2	1.38977	1.89913	5.11532	5.10896
PLCXD2	2.12338	1.91127	5.05808	5.16737
PLEKHF1	5.36977	5.2593	13.2195	13.5941
PLK1	152.318	148.765	63.5834	50.7422
PLK2	8.41126	8.82721	42.0873	32.392
PLK3	20.6085	19.785	60.3259	76.3576
PLK4	10.3175	12.6258	9.41975	6.3881
PLXNB1	7.93503	8.15543	16.528	16.9292
PLXNB3	1.63121	1.52671	13.4125	12.4761
PMF1-BGLAP	1.95612	1.18737	0.723373	3.06297
PODXL	13.0673	5.26374	10.6794	22.7241
POLD4	4.69967	8.08001	3.17883	10.7704
POLH	5.32046	5.18981	17.9172	18.1443
PON3	0.881779	0.755986	1.0728	1.80816
PORCN	3.68192	4.36329	9.02425	9.23662
PPM1D	10.5905	10.4598	32.6217	32.6309
PPY	0	0	0	0.39711
PRC1	82.635	85.7731	55.9056	48.8221
PRDM1	0.096627	0.118163	1.38493	1.31799
PRICKLE4	5.68633	5.09778	6.54084	9.09998
PRKAB1	10.2873	10.2582	32.51	27.8685
PRKAB2	3.90556	3.80833	8.91117	9.01127
PRKRIR	5.60153	9.09464	22.5962	6.8264
PRKX	5.35504	4.92961	13.0204	13.1372
PRODH	0.759415	0.813099	3.11584	2.91291
PRR11	18.7846	19.3851	14.2222	10.095
PRRG2	3.29242	4.87511	5.99056	7.07011
PSRC1	32.5151	27.124	15.6607	12.2013
PSTPIP2	7.99085	9.4304	27.8982	25.8828
PTAFR	1.10244	1.01226	5.71291	5.22349
PTBP3	10.236	12.2032	18.873	6.6672
PTGER1	0.163238	0	0.137182	0.531958
PTGES3L-AARSD1	2.06943	0	2.29743	0.0930578
PTPRE	2.88179	2.65758	12.9004	10.4355
PTPRU	15.463	13.7263	19.2066	24.3238
PVRIG2P	30.5148	31.6436	30.7671	1.57732
PVRL4	0.054591	0.16879	3.86001	2.50768
PYDC1	0.671256	0.194761	0.427278	0
RAB3A	6.89126	6.17425	7.95829	12.1356
RAB4B-EGLN2	0	0	0.69459	1.09838
RABL2A	3.33679	3.41658	3.29733	4.98878
RACGAP1	41.3284	45.9652	28.7623	22.8821
RAD18	6.66007	6.72894	6.54355	4.38463
RAD21	113.803	123.131	91.8963	74.1781
RAD51	12.5409	12.9288	6.74103	6.22431
RAET1L	0.614987	0.957451	1.16133	2.42528
RASGEF1C	0.736329	0.69991	0.391446	0.121862
RBAK-RBAKDN	0.564192	0.277619	0.514571	0
RBM14-RBM4	0	0	0.316974	1.08947
RCAN3AS	0	0	0	0.356899
RDH5	0.247675	0.348331	0.220938	1.06001
RFC4	59.6856	62.6909	42.3385	33.3431
RFWD3	24.55	26.5795	16.8825	14.26
RFX5	17.1104	5.62062	9.92775	26.7826
RGS16	2.26354	3.36328	6.80911	7.55458
RHBDF1	4.78177	5.68331	5.38563	7.47351
RHOD	36.1276	38.1965	71.9725	74.2036
RIIAD1	0.244398	0	0	0.52071
RIN1	23.3465	22.0979	40.6285	46.4122
RINL	7.5668	7.54348	26.3438	27.7192
RNASE1	0.445552	0.800185	1.84078	2.01397
RNASE4	2.00796	1.75111	3.32689	1.67779
RNF26	34.6526	33.2182	22.7794	19.5115
RNU11	0.356391	0.104682	0	0.671024
RNU6-39P	0	0	0	0.430388
RNU6-53P	0	0	0	0.565926
RNVU1-1	0.773256	0.401029	0.39983	1.78827
RNVU1-14	0.283657	1.01914	0.284456	1.70169
RNVU1-3	0	0.155298	0.966532	0
RNVU1-4	0	1.06886	0.728049	1.09365
RPL13P5	4.26523	2.80613	2.08024	4.51834
RPL17-C18orf32	3.36734	6.0938	0	10.2966
RPL23AP82	6.30086	6.08271	12.0589	13.6683
RPL36A-HNRNPH2	0	2.24233	0	1.54236
RPP25	6.03768	6.62957	4.10129	2.78868
RPS10-NUDT3	0	5.49109	0	8.83602
RPS27L	37.7211	41.7806	131.182	127.362
RRM2B	11.0804	13.0088	45.93	40.1565
RRN3P1	1.57795	2.09508	2.679	1.3796
RSPH1	0.424912	0.577942	0.864851	0.219071
RSRP1	20.7261	19.3535	22.4671	29.5739
RTEL1-TNFRSF6B	3.9661	2.28175	3.00397	4.84562
S100A5	1.47363	1.64862	1.7603	2.91256
SBDSP1	14.4733	23.1948	18.8232	12.9348
SCARA3	18.57	16.3997	7.56909	7.33478
SCARNA13	3.08596	2.63726	0.368936	2.66011
SCARNA16	0.169353	1.47509	1.59621	2.10944
SCARNA8	0	1.06634	1.1804	0
SCARNA9	1.00463	1.28957	2.29261	0.202553
SCX	3.26411	4.41256	4.60169	6.61128
SDC1	36.4456	33.7209	63.0273	69.6661
SDCBP2	0.0445621	0.592019	0.549717	0
SDHAF4	3.57046	5.21335	5.61426	7.7774
SEC14L1	7.83652	7.14829	7.44011	11.9556
SENP3-EIF4A1	0.265753	0.994309	2.15919	0.223008
SEPP1	0.400636	0.260792	0.583896	0
SERF1A	0.399541	1.44578	0.327349	0.0958249
SERF1B	1.72114	0.603958	2.49928	2.90553
SERPINB5	8.04285	6.59601	77.3253	74.1823
SERPINE1	4.32166	4.07392	11.7367	20.259
SERPING1	0.637257	0.452226	0.985638	0.299304
SERTAD1	20.4631	18.0073	58.1079	53.5843
SESN1	3.50605	3.65264	18.8545	23.9395
SESTD1	1.92202	1.78899	1.72139	0.984017
SFN	179.555	165.753	468.341	500.287
SFR1	12.4844	16.4952	13.1467	8.9858
SGOL1	4.9222	5.64799	4.29303	3.04892
SGOL2	8.08461	10.0763	5.24026	3.99738
SGPP2	1.04183	1.0272	1.22069	0.386865
SHCBP1	21.3305	24.714	16.014	13.4596
SHISA5	31.9318	30.3024	27.1581	12.1664
SKA1	4.28682	5.91163	3.1355	2.51569
SKA3	20.7511	20.2427	14.8328	11.0538
SLBP	68.7525	75.0822	40.1492	35.9622
SLC23A3	2.02302	1.84866	1.51621	2.85289
SLC31A2	3.31461	5.55393	5.63932	7.42141
SLC35G2	1.32418	1.57179	1.33833	2.25927
SLC43A3	19.8304	19.2262	14.0705	11.7157
SLC44A5	0.608193	0.542624	2.50995	2.47647
SLC7A6	15.9455	16.0054	19.8431	7.44989
SLMO2-ATP5E	8.80801	0	0	0
SLX1A-SULT1A3	2.85902	3.42691	2.08023	6.26491
SLX1B	14.3746	13.5901	13.7826	8.83618
SMC1A	23.9166	17.522	20.8973	13.1928
SMC4	28.9559	32.3806	24.8973	18.6516
SMKR1	3.65422	3.77907	3.82619	2.11377
SMTNL2	1.99968	1.51538	2.85954	3.57727
SNHG25	61.7306	54.6946	74.8183	48.3033
SNHG9	33.2864	26.0527	42.2208	25.7265
SNORA12	0.760806	0.425221	0.726968	0
SNORA15	0.677984	0.302422	1.0768	0.291487
SNORA16B	0.124577	0	1.26567	0
SNORA21	5.17471	4.47095	8.79594	10.7406
SNORA22	0.117094	0.019437	0.779056	2.08914
SNORA2A	0.415397	0.265732	0	0.590232
SNORA31	0.853636	1.24687	1.6958	2.47901
SNORA38B	0	0	0.988575	0
SNORA4	13.2545	11.9123	22.0265	11.0617
SNORA41	1.72832	1.76034	1.93019	0.778084
SNORA47	0	0.326914	1.67606	0.34688
SNORA51	1.9697	2.19888	5.92651	2.59132
SNORA52	8.78368	12.1709	5.15151	12.0646
SNORA6	8.47466	9.5193	18.6673	8.79428
SNORA65	2.27023	3.49306	7.34976	3.17451
SNORA66	0.792977	0.598714	0.988501	2.13902
SNORA69	1.79832	1.61416	4.27064	1.8798
SNORA71A	2.24194	2.39868	3.45142	1.60926
SNORA71B	0.855142	3.09939	2.21644	0.594803
SNORA74A	0.309069	0	2.29992	0.292367
SNORA7A	0.00372	0.002462	9.03177	0.000505
SNORA81	3.99598	5.80955	6.1257	7.74126
SNORA84	0.54138	0.679684	0.46397	0.113899
SNORD100	3.60134	2.72487	7.79088	2.77856
SNORD101	6.16742	6.14278	8.88864	4.88488
SNORD103B	0.246841	0.42402	1.18746	0.142127
SNORD119	0	0.526557	1.20297	0
SNORD12	6.52126	7.73945	12.8353	5.23129
SNORD12B	2.10666	1.47495	3.94009	1.77076
SNORD14E	4.54444	4.30418	8.15982	2.4427
SNORD15B	0.822759	0.810041	2.01547	2.9799
SNORD17	7.07167	6.31267	11.2997	6.19
SNORD19	3.28271	2.99306	4.18089	7.39886
SNORD1A	0.370298	0.271771	0.656868	2.59982
SNORD25	68.2958	74.2585	82.5215	55.7828
SNORD27	17.7945	21.319	23.0853	13.5369
SNORD38A	3.57672	3.19619	10.9723	2.55178
SNORD38B	4.83484	5.0455	3.91948	8.21973
SNORD3A	0	0.164816	0.634118	0
SNORD41	1.54307	0.830844	0.32623	0
SNORD42A	1.68418	1.35886	1.53276	3.41443
SNORD42B	1.4362	1.93079	4.31889	6.25386
SNORD45B	1.99704	3.2536	6.89218	6.88725
SNORD45C	4.44854	4.34486	12.4553	5.67876
SNORD4A	4.06251	5.61661	5.84042	10.0822
SNORD4B	2.01941	4.1537	2.15576	1.36337
SNORD50A	2.25589	2.48943	3.04916	1.52697
SNORD53	0	0	0	0.422564
SNORD57	17.4714	15.1475	22.5099	8.73565
SNORD59A	1.20654	2.13069	2.92302	1.04626
SNORD60	17.6128	16.6141	31.491	17.5431
SNORD62B	0.560631	0.531374	1.07881	0.325423
SNORD66	0.218009	0.594921	0.658592	0.015946
SNORD77	6.84267	4.59338	8.22527	2.6721
SNORD8	0	0.034906	0.802106	0
SNORD83B	6.97213	9.07366	12.0986	7.14098
SNORD88A	1.43218	1.88559	1.02577	0.409166
SNORD88B	31.784	38.5719	28.651	16.5228
SNORD89	1.99282	2.12888	3.34815	1.64242
SNORD93	2.71695	2.60019	6.74502	2.13717
SNORD97	0.980247	0.987564	1.98495	3.05744
SNX22	6.86458	6.79682	1.13314	6.97014
SNX3	22.0238	23.6997	74.8843	24.5231
SOCS2-AS1	0.9892	0.949	0.211863	1.06805
SORCS2	0.241826	0.098819	4.37925	4.39838
SPAG5	39.3877	40.0444	30.5604	23.1793
SPC24	9.77709	7.83447	8.73563	5.31305
SPC25	11.9083	12.7412	10.7711	8.15405
SPDL1	14.9473	16.5221	9.54714	8.18202
SPNS2	1.74831	1.70478	2.99565	3.59573
SPOP	30.5335	31.2086	31.3146	20.3991
SPRY4-IT1	0.572976	0.802298	0.485794	1.72812
SRSF1	94.4026	57.1903	87.8256	50.4446
SSR3	11.2409	11.0092	32.245	29.0214
SSX2IP	9.99676	11.5553	8.27588	6.52923
STAG3L5P-PVRIG2P-PILRB	17.9572	19.2742	21.834	29.0827
STARD8	3.32503	2.99685	1.71126	1.14896
STIL	14.0005	16.1176	8.71768	6.33647
STK24	35.5868	33.9805	33.2088	20.018
SUGCT	1.43678	0.919588	2.9894	1.2873
SULF2	4.58025	3.85081	27.8604	26.6454
SUMO1	70.403	74.6724	28.398	67.9314
SUSD6	2.37379	2.90029	14.6906	13.1744
SYNJ2BP-COX16	0	0	0	0.94711
SYPL1	18.4818	34.1247	36.3533	17.9452
SYT8	0.350589	0.377786	3.41941	3.03544
SYTL1	19.3014	18.6164	48.865	50.9441
TACC3	81.5848	84.217	50.5294	40.2908
TAP1	2.19056	2.24027	5.33432	6.10971
TBC1D3P1-DHX40P1	0.940296	0.060421	0.501192	0
TCTEX1D4	0.531987	0.727002	2.84079	2.66883
TERC	0.673994	0.225371	0.649566	1.20449
TERT	2.62834	2.2755	1.43888	1.01215
TEX19	1.18832	1.55054	0.945163	0.469166
TEX21P	0.118304	0.096225	0	0.46192
TGFA	10.865	13.2626	18.7598	21.6067
TICRR	8.72291	8.81923	4.09959	3.07244
TIGAR	3.49324	3.82028	14.6704	12.7441
TIGD1	2.06466	3.13267	0	2.75506
TINCR	0.951532	1.02105	2.63501	3.06184
TIPIN	16.8727	17.8364	12.144	9.36897
TM2D3	11.9056	13.2302	12.149	7.89161
TMED7-TICAM2	3.48136	3.66085	3.55126	5.3379
TMEM191C	0.635687	0.943649	1.14505	0.340217
TMEM240	0.20737	0.317431	0.279194	0.858191
TMEM37	2.15938	2.1463	1.81641	0.87892
TMEM40	1.96788	1.95282	4.356	5.37644
TMEM61	1.70889	1.01143	1.02689	2.28638
TMEM63B	25.5062	25.3084	66.9943	70.0456
TMPO-AS1	2.88912	2.98367	1.59037	1.02202
TNFRSF10A	17.0042	17.6273	32.8809	35.9292
TNFRSF10B	36.0505	37.1232	114.245	113.782
TNFRSF10C	1.68069	1.20012	12.9237	9.23274
TNFRSF10D	17.2505	17.1085	46.3048	42.5392
TNFRSF6B	20.4239	19.5106	18.7775	27.2643
TNFSF9	24.2175	22.7421	50.9764	50.1927
TNNI2	0	0	1.07532	1.23373
TOE1	13.5664	15.0388	10.9012	7.01022
TOP2A	40.1693	44.762	36.927	27.8408
TP53I11	14.8664	13.5548	26.4981	28.1137
TP53I3	8.62889	8.37	137.979	137.029
TP53INP1	2.54745	3.11167	27.4996	25.5841
TP73	7.70226	7.69251	4.91962	3.77043
TPM3	42.387	44.7499	36.1511	15.846
TPX2	96.1793	101.025	65.1721	52.0348
TRA2B	37.1042	48.2158	42.1032	26.8144
TRAF4	48.0083	43.4015	107.223	114.953
TRAIP	12.5189	11.5111	9.1105	6.58931
TRAPPC2	2.75301	3.142	3.3393	5.36384
TRAPPC3	24.4197	37.5973	36.1697	22.2371
TRIAP1	40.7728	37.8234	110.609	101.547
TRIM3	4.82434	4.69652	9.53754	10.0363
TRIM35	4.35312	8.39697	7.8659	15.2658
TRIM52-AS1	3.65288	5.52714	4.57144	3.00915
TRIM59	10.6051	11.3388	7.28	4.96134
TRIM6	2.45023	2.62645	3.25886	1.60621
TRIM6-TRIM34	0.471573	0.283085	0.196318	0.915111
TROAP	35.1382	33.9312	23.1563	18.167
TTK	22.2634	26.7801	16.0004	12.3097
TTYH3	24.0409	22.4761	45.9829	47.5245
TUBA4A	39.8151	40.9772	32.8273	10.0629
TUBBP5	1.82466	1.50963	1.84475	2.76216
TXNDC5	129.003	132.866	57.0833	117.579
UBE2C	111.815	120.256	94.9204	69.6514
UBE2D2	34.9299	38.6353	33.1731	21.1174
UBE2Q1-AS1	0.063375	0.376807	0.144154	0.889884
UBE2T	68.6874	69.5623	51.016	41.6219
UHRF1	50.4275	47.0719	16.9658	17.0445
ULBP2	9.10195	8.71251	8.99646	12.9793
UNC5B-AS1	1.30554	1.2404	16.7728	15.215
UNG	61.7904	62.1895	33.1811	27.6718
UPK3BL	4.86564	0.346738	6.74039	7.16439
URGCP-MRPS24	0.010614	1.02488	2.14675	1.91357
USP1	17.7889	19.849	11.5036	8.98462
USP13	6.48922	6.24597	4.69334	3.65828
USP2-AS1	2.81759	1.8448	0.979254	2.39205
VMO1	0.512108	0.374531	0.298638	0
WDR62	14.0588	13.8968	8.87067	7.71078
WDR63	0.512857	0.524459	5.61722	4.76062
WDR76	14.0362	15.3105	6.55975	5.53084
WEE1	18.5049	19.7082	9.96157	8.12765
XPC	16.0571	15.3649	41.0484	37.9557
YPEL2	0.660094	1.03042	2.382	3.1655
YPEL3	1.22505	1.19997	4.05306	4.09879
YPEL5	3.28514	3.04733	6.0671	7.79817
ZBED3	6.69658	5.04127	6.49678	4.25184
ZBED6	3.83459	3.30193	4.83386	6.25068
ZBTB2	8.46978	9.57986	5.93499	3.9558
ZFAND1	13.4895	26.3607	28.7276	15.8809
ZFYVE1	2.49697	2.39024	4.71286	5.21785
ZMAT3	2.30378	2.85691	10.2939	10.3364
ZNF165	4.93349	5.36458	3.78544	2.93174
ZNF219	9.10092	9.23543	23.6485	22.0323
ZNF224	0.885646	1.13198	1.18644	2.51912
ZNF286A	2.82065	4.17401	6.55341	3.13043
ZNF321P	0	0.504303	0	0.494956
ZNF337	4.86662	4.91566	10.0666	11.5092
ZNF367	10.4186	12.201	3.2393	2.88681
ZNF551	2.8501	2.94859	3.13253	1.81814
ZNF600	1.29129	2.48937	9.25948	7.8202
ZNF619	1.50722	1.66109	1.87177	0.889288
ZNF678	0.715809	0.942965	1.03885	0.111519
ZNF724P	1.00693	0.736367	0.522657	0
ZNF79	4.13858	3.47317	9.73572	11.0886
ZNF816-ZNF321P	0.311609	0	0.514177	0
ZNF823	2.24543	2.56365	2.81401	4.2719
ZNHIT2	22.0051	19.5464	16.4385	12.7023
ZNRF2P2	2.01123	1.30202	0.792428	0.432959

## Sheet: Tab5 p53 target DEGs (Nut3)
Tab5 p53 target DEGs (Nut3)
gene_short_name	FPKM.DMSO-1	FPKM.DMSO-2	FPKM.Nutlin3A-1	FPKM.Nutlin3A-2
ABALON	13.3964	17.3845	24.2217	27.4153
ABCA12	0.354296	0.342745	3.28992	3.20761
ABCG4	1.64706	1.439	3.87527	4.08956
ABHD4	7.56555	9.37899	18.699	24.4451
ACER2	1.11542	1.09476	7.59891	7.0225
ACHE	1.15423	1.24182	4.08252	5.29482
ACSM3	2.00149	2.00752	1.62814	0.984277
ACTA2	2.16447	1.98637	13.3919	12.6586
ADAMTS7	3.54546	3.42694	10.3876	9.96829
ADGRG1	11.0553	10.295	26.3404	27.3782
AGRN	34.1858	32.0678	48.9221	56.3906
AKT2	16.453	23.809	17.125	26.6599
ALOX12P2	3.05686	2.84671	2.45435	3.98993
AMZ2	49.4078	57.5062	109.288	109.612
ANKFY1	6.13194	10.5299	5.2043	10.9475
ANKRA2	4.10361	4.58197	14.4833	13.911
ANLN	39.6712	43.665	25.9484	21.1944
ANXA4	17.7301	17.526	36.1913	36.8942
AP3S2	6.31798	3.77054	5.32514	8.01157
APOBEC3C	25.3022	27.3369	90.0697	75.261
APTR	4.57515	4.2102	4.79834	2.02721
AREG	37.6201	38.9069	105.363	127.247
ARHGAP11B	2.3329	2.50854	1.52087	1.07392
ARL6IP1	144.529	163.329	113.091	93.5195
ARPP19	5.44283	4.97636	28.2821	27.5214
ARVCF	11.8645	11.1626	24.189	24.821
ASCC3	7.14051	7.33024	17.5374	17.2765
ASS1	36.0318	35.572	47.497	58.6158
ATAD2	42.2227	48.7303	23.869	21.4317
ATE1-AS1	0	0	0	0.438666
ATF3	6.94083	5.30095	13.5401	15.261
BAIAP2L2	0.925821	1.20782	1.18786	2.02699
BARD1	3.53147	3.86198	1.60016	1.22003
BAX	62.4081	59.2294	124.66	137.727
BBC3	13.9663	12.8245	58.5375	60.3316
BEND3	2.36416	2.58538	1.23458	0.918647
BLOC1S2	21.7954	22.8289	60.1026	55.3608
BORA	9.63912	10.5922	7.11195	4.35255
BTBD19	1.78326	1.64481	5.13241	5.92158
BTC	1.07967	0.397078	0.503718	0.149347
BTG2	14.4276	13.4714	107.534	108.814
BUB1B	38.1409	39.3808	24.1173	17.3435
C12orf57	83.4064	73.6456	67.3622	43.3264
C17orf97	1.81977	1.57273	2.21638	1.13379
C1GALT1C1	8.80671	8.16679	1.59868	9.07337
C1orf229	0.123816	0	0.21974	0.609081
C1QTNF6	17.839	18.5708	19.0751	13.2748
C2orf69	7.98246	8.7292	7.4464	5.03534
C2orf88	0.337723	0.474142	1.47475	1.72941
C4orf36	0.737267	0.592071	0.599362	0.180401
C7orf50	45.6017	43.1268	33.8892	13.7057
CALM2	54.1344	60.185	51.8766	25.6103
CARHSP1	10.2165	10.5054	8.43841	6.25124
CASC19	0	0.367667	0.595899	0
CASZ1	1.5002	1.64791	2.67526	3.32375
CCDC90B	5.62325	5.1941	10.2775	12.8938
CCNG2	1.9035	1.86993	2.78779	3.61722
CD70	0.607243	0.235516	0.395907	1.00382
CD82	4.24005	3.85004	21.9451	22.7091
CDC20	289.718	277.944	147.332	129.79
CDC25C	8.38826	8.56055	6.71557	4.26418
CDCA2	15.2066	16.8687	9.31153	6.14813
CDK2AP1	58.0376	65.7302	124.744	55.1041
CDK6	5.06233	5.78488	6.80973	1.83634
CDKN1A	100.246	96.913	966.166	1086.8
CDKN2C	8.13492	8.75295	3.81286	3.14525
CDKN3	42.1626	41.1083	25.7726	20.5235
CDV3	27.6716	24.6323	50.4422	25.507
CENPA	21.0219	23.3726	8.40983	6.18577
CENPE	4.70714	5.64944	3.67607	2.34753
CENPU	10.0866	12.4302	8.24118	6.2313
CEP55	40.2179	44.8548	24.1193	19.1689
CGB7	1.54794	1.65092	3.44677	4.10275
CHTF8	16.6975	75.1373	12.0371	58.0893
CIT	7.64952	7.49407	6.10048	4.38142
CKAP2	22.2186	24.5667	18.9335	14.1181
CLDN4	85.2094	80.2851	107.175	135.223
CLINT1	26.1733	27.3914	30.207	17.2151
CLN8	2.69794	2.41859	5.60005	6.07593
CLSPN	8.20948	8.97469	4.04007	3.51162
CMBL	15.3107	15.598	52.8339	48.4717
COMMD9	7.6253	8.47285	4.51634	8.60072
CRELD1	4.56612	4.19215	5.01651	7.36542
CRLF3	13.9874	14.5306	8.84237	15.032
CSNK1G1	5.18464	5.86962	9.79333	11.2061
CUEDC1	25.5856	26.7846	17.2048	14.7994
CYFIP2	11.8841	11.1262	39.763	41.4089
CYP26B1	3.41904	2.41728	2.38375	4.14615
DCP1B	8.60471	8.21147	15.5987	16.6559
DDB2	27.6378	26.8485	83.0904	73.2286
DDIT4	152.416	144.073	170.548	237.047
DEPDC1	10.3406	10.8304	8.7187	5.48682
DGKA	11.2824	10.4656	34.9565	34.4548
DLGAP5	30.1945	33.7791	23.7634	16.2351
DNAJB2	15.8793	16.5863	28.4308	33.7475
DNM1	2.42362	1.76689	2.25635	1.20384
DNMT3B	11.2064	10.4272	7.38902	6.11585
DPY19L1P1	0.572505	0.645104	0.416277	0.040549
DRAM1	6.37951	6.91303	25.1771	23.3577
DTL	12.5738	12.079	5.88238	4.69815
DUOX1	2.70608	2.88271	9.88611	10.3704
DUSP14	11.7862	12.8436	27.967	31.4745
DUSP5	55.0418	54.8037	32.2925	55.3482
E2F8	9.99142	11.0114	4.96896	3.62915
ECHDC2	4.25389	4.57559	4.21716	6.46509
ECT2	27.4163	31.1922	22.5688	18.1536
EDEM1	4.06841	4.07562	5.42825	7.10173
EEPD1	2.53761	2.2677	1.5722	1.08144
EFNB1	10.0806	10.522	32.0713	34.721
EIF1AD	11.6757	25.6324	18.4008	5.78578
EPHA2	66.3928	65.9876	77.8412	114.795
EPHX4	1.2998	1.23872	1.59249	0.789173
EPS8L2	44.2743	43.3746	185.432	183.714
ESCO2	12.5883	14.1372	8.65539	6.83473
EXO1	12.8583	14.8807	7.34884	5.54083
EZH2	34.2154	34.666	25.7636	20.8603
FADS3	32.1426	32.4252	47.5399	56.3747
FAIM	7.05447	9.01221	7.28323	5.23722
FAM156B	0.112305	0.0916035	0.579171	5.05771
FAM212B	1.32742	1.47902	11.1647	10.611
FAM214A	0.590021	0.731028	2.39033	2.53071
FAM81A	1.62723	1.36122	1.13306	0.633722
FAM83D	53.4106	54.2024	35.5069	24.5949
FAM83F	11.162	12.6009	18.8175	21.0919
FAM83H-AS1	3.45444	4.0498	7.44623	8.50908
FANK1	1.63722	1.87882	1.1987	2.82796
FBXO22	11.7789	13.5364	28.0767	29.8837
FDXR	40.0765	38.3753	175.498	184.694
FHL2	38.0927	39.2338	72.2596	82.4401
FLJ46906	0.752803	0.982114	0.732637	0.246674
FOSL1	33.606	26.6405	71.9301	36.6457
FOXRED2	7.27517	7.13003	6.07966	4.57822
FTX	0.192854	0.329217	0.29549	0.843118
FUCA1	9.78691	12.2987	22.9842	24.2102
FUS	78.1159	73.3908	91.7487	62.4807
GADD45A	31.9268	32.2374	109.649	108.071
GDF15	277.537	267.488	831.879	1253.4
GINS3	12.8883	12.8927	8.15288	6.86847
GJB5	4.2722	3.6991	12.2925	13.3061
GNG8	0	0.706861	0.560564	0
GPATCH4	52.6639	53.0357	18.0327	51.5427
GPATCH8	8.90406	8.95322	3.64293	8.90277
GPC1	59.7635	57.1561	105.813	124.977
GPR87	0.885916	1.09477	22.1253	16.4477
GPX1	221.119	221.254	297.063	358.197
GRHL3	0.895455	0.795673	4.58466	4.54027
GRIN2C	0.84128	0.883667	4.46429	5.00528
GSK3B	8.15707	8.12684	12.9873	6.75355
GSR	79.2689	49.9681	87.5718	51.2153
GTF2H2B	1.00365	1.25103	1.29151	0.399433
GTF2IP4	0.001979	18.3741	0.003208	1.33968
H19	0.791603	0.577685	1.37231	1.83043
HAS3	13.8761	22.5053	7.59475	18.2043
HES2	2.23017	2.13991	10.5345	8.48929
HIST1H2BN	1.36828	1.50049	1.3847	0.745618
HIST1H3E	1.07037	0.664722	1.45744	3.21267
HIST1H3H	0.935002	2.14142	1.70426	0.805786
HIST1H4E	1.35734	0.472176	0.955325	0
HIST1H4K	1.71645	0.831052	2.07534	0.845151
HJURP	28.5146	29.9736	13.5136	9.76788
HMGB2	198.813	299.35	206.08	119.818
HMMR	27.4967	32.4334	20.7498	14.4564
HSPA4L	9.47485	9.9505	26.761	28.3863
IFIT1	1.11614	1.33679	1.2186	0.591972
IKBIP	4.84309	5.84082	24.9577	22.0998
IL12A	1.72828	2.04836	3.78476	4.84522
IMPA2	18.8868	16.4553	8.30213	8.0233
INCENP	35.7655	32.1804	19.6186	16.5883
INPP1	9.94789	9.81305	19.8585	21.6342
INPP5D	0.211769	0.207292	3.8072	3.64436
IRF6	4.91299	5.91834	9.04797	10.252
ITPK1	5.15952	10.815	9.49828	4.455
ITPKC	5.75403	5.52821	9.36783	12.6526
IZUMO4	0.566401	0.944706	1.38209	2.07955
JPX	0.321681	1.34877	0.802184	0.211716
KAZN	1.72064	2.47873	2.04777	3.55881
KCNJ18	0	0	0	0.517
KCNN4	46.3389	44.9314	69.3828	81.7419
KDM4B	8.88231	8.29109	23.8822	24.5917
KDM5B	5.26999	4.80175	8.58823	10.0269
KIF11	16.5894	18.9014	11.7109	7.80434
KIF15	6.94804	7.63413	4.67633	3.3464
KIF20B	7.43333	9.03672	7.52006	5.30874
KIF23	33.4803	35.6374	22.7053	16.337
KIFC1	18.4495	18.5441	9.45739	6.65295
KLF6	14.2769	10.2084	11.2598	7.57117
KLHDC7A	0.245351	0.107591	1.82281	1.68111
KRT15	6.04507	5.96809	19.1079	17.5348
LAMA3	0.408942	0.523685	2.44995	2.32343
LCN15	0	0	1.45947	1.29096
LGALS7B	0.280184	0.404601	0	0.659844
LHX4-AS1	1.60973	1.50436	1.99239	2.82882
LINC00663	0.230068	0.29057	0.968671	1.23114
LINC00882	0	0	0.835321	0
LINC01399	0.625455	0.066047	1.29183	0.176208
LINC01461	0.347006	0.385333	0.455557	0
LMNB1	67.5181	70.1503	38.2372	30.9323
LOC100233156	2.91424	3.59074	3.08767	2.01373
LOC100507487	0.242159	0.155467	0.044801	0.526217
LOC100996437	0	0.262755	0.818667	0.061538
LOC101926941	0.722782	1.00661	2.18817	0.796971
LOC101929089	0.108391	0.1408	0.369088	0.933273
LOC101929574	1.56597	2.01639	0.945957	0.41145
LOC102723354	1.06478	0.676909	1.444	2.0295
LOC401585	1.80386	0.223215	0.538497	1.8259
LOC654342	1.97699	0	0	1.84294
LOC727751	0.0653954	2.07927	0.0538985	1.93404
LPIN3	6.87507	5.88861	16.9514	18.7332
LRP1	0.986415	0.96547	3.11754	3.68421
LRP10	22.4237	23.2008	51.1036	54.5825
LSM4	207.644	197.682	69.6683	72.3454
MAD2L1	79.143	77.9254	57.711	44.7581
MAFF	5.05222	4.92793	4.71512	7.2901
MAFG	7.40274	24.8102	19.4503	23.3646
MAGOHB	5.72938	5.29092	5.51536	3.34386
MAN1B1-AS1	1.58208	1.75795	2.19142	1.00958
2019-03-03	0.292556	0.316765	0.437254	0.918732
MASTL	6.90822	7.04893	5.406	3.80267
MCIDAS	5.52016	5.03178	5.18991	3.49899
MCM4	99.8285	103.021	55.5179	51.3876
MCMBP	68.6254	72.084	39.3401	34.1036
MDM2	14.4991	15.741	185.662	169.66
MED23	4.96557	5.37704	8.71149	9.92389
METRNL	15.6249	14.6148	21.9415	26.2301
MICALL1	9.22158	8.90816	25.0092	23.2546
MIR1226	1.90965	3.09457	0.145716	3.00749
MIR1228	0	0	0.006094	0.908912
MIR1238	0.001919	1.18532	0	0.943589
MIR1244-1	1.26462	1.04355	2.2463	0.87145
MIR1244-2	6.02648	5.51304	9.39604	4.8121
MIR196A1	1.27906	1.53745	0.32623	0
MIR200B	0.630548	0.406227	0.978689	0.108432
MIR2116	0.386337	0.516366	0.627992	0
MIR3074	0	0.181181	0.761203	0
MIR3164	0.122845	0.471507	0.841122	1.47835
MIR3178	0	0	0	0.605941
MIR3189	3.81481	4.3744	21.5714	19.3486
MIR3190	1.82608	1.26374	0	0
MIR3191	1.63677	1.27303	5.42142	7.21549
MIR3651	0.217852	0.825505	1.7647	0
MIR3662	0	0	0	0.628265
MIR3682	0	0.815314	1.63115	0.025247
MIR378D2	1.37855	0.091515	1.35818	2.10224
MIR3916	1.64467	1.91396	1.21849	2.65905
MIR3972	0.249043	0	0	0.466644
MIR421	0	0.108709	0.978689	0
MIR4257	0	0	0.136561	0.637647
MIR4305	0	0	0	0.605941
MIR4442	2.85339	3.78857	0.545339	2.21123
MIR4472-1	0	0	0	0.583218
MIR4689	0	0.357185	0	0.605941
MIR4720	1.87823	2.74632	1.6569	0.980668
MIR4750	3.1749	2.76139	3.12248	4.98819
MIR4786	0	0	0.212049	0.711981
MIR573	0.177016	0	0.652459	0
MIR5787	0	0	0	0.605941
MIR614	28.9916	26.8329	21.3318	35.8515
MIR623	0	0	0	0.349344
MIR6515	0.681045	0.057215	1.88011	1.95071
MIR6726	1.32152	0	0.331578	1.22182
MIR6730	1.52181	0.543543	0.8667	2.76291
MIR6746	0.434953	0.60825	1.64668	2.15446
MIR6753	2.06914	2.32663	2.72819	1.34489
MIR6757	0	0.590808	0	0.588378
MIR6797	1.03289	2.66739	3.95553	1.04357
MIR6803	0.009804	0.451559	0	1.07671
MIR6810	0.054622	0.038824	0	0.385206
MIR6814	0	0	0	0.56266
MIR6848	4.0809	2.70256	3.17622	8.09881
MIR6867	0.646768	0.454305	0.126597	1.52842
MIR760	0	0	0	0.484753
MIR8055	0	0.932989	0.494389	0
MIRLET7B	0.146427	3.11274	0.187353	0
MIS18BP1	6.9611	7.72694	5.56858	4.27298
MKI67	61.1588	55.9298	43.9956	28.7335
MKNK2	51.0806	52.9616	71.5951	87.9792
MND1	19.9682	19.164	14.7729	11.2459
MSH2	33.824	37.147	23.1407	20.2388
MSH6	18.2951	20.2771	9.39828	8.00444
MTSS1	0.994429	1.15369	0.962178	0.481923
MYBL2	86.0481	83.0557	48.1588	42.0618
MYO19	18.702	18.4561	13.2986	10.8549
NAB2	19.7759	21.1074	24.1452	32.2841
NADSYN1	11.7122	12.2145	31.6604	32.3703
NCAPG	37.3767	41.0587	25.624	20.284
NDRG4	3.12866	2.83009	4.93309	5.8291
NDST1	6.59509	6.98996	12.0418	6.43705
NDUFA5	2.20424	6.54306	3.26313	7.14877
NEIL3	9.57841	11.1522	6.32291	5.42005
NEK2	17.8008	17.6744	8.9198	6.61168
NINJ1	38.2993	33.6293	80.0773	91.7568
NIPAL1	1.80394	2.11436	4.11124	4.92071
NKX1-2	4.37285	3.02391	6.18728	8.28816
NLRP1	0.897321	0.798114	3.09256	3.45945
NMU	36.7517	33.5188	27.3181	21.3985
NPAS1	1.00885	1.3965	1.97822	2.59608
NPIPA2	0	0	0	0.457825
NSFP1	3.41827	2.20304	2.8779	4.96227
NT5C2	17.7472	20.3766	18.9294	10.6179
NTN1	1.63504	1.71411	4.22899	5.4234
NUDT6	3.3372	3.02776	3.505	2.20044
NUMB	11.0272	11.9572	7.84987	13.8302
NUPR1	0.760236	0.435371	4.69814	4.73126
OAZ3	0.967602	0.583494	1.22976	0.324347
PANK1	1.46651	1.37565	5.26353	5.1828
PAPD7	18.0135	17.0463	13.9236	10.424
PARD6G	6.87457	6.71497	17.228	17.0879
PARN	12.5622	13.1659	13.2535	8.2844
PBX3	3.02081	3.42604	1.77293	1.42945
PDE4C	0.281946	0.285124	1.19563	1.50669
PDHB	32.9841	33.236	39.4246	26.2133
PEA15	27.8174	12.4611	11.909	26.8161
PEAR1	4.95603	4.99241	7.69885	9.46736
PGAP1	0.769481	0.833511	2.9433	2.81782
PGF	4.38505	3.91829	11.346	12.295
PGPEP1	5.30638	2.35994	3.984	11.5267
PHF19	22.479	21.3708	10.9985	10.1661
PHLDA3	17.6031	17.5292	63.3221	65.5631
PHYHIP	0.354244	0.710825	2.25568	2.48456
PI4KAP1	6.77377	5.16335	7.74354	10.1557
PITPNB	24.8295	27.1453	14.1997	25.8589
PLA2G4D	0.089814	0.022252	1.14028	1.31315
PLCL2	1.38977	1.89913	5.11532	5.10896
PLCXD2	2.12338	1.91127	5.05808	5.16737
PLEKHF1	5.36977	5.2593	13.2195	13.5941
PLK1	152.318	148.765	63.5834	50.7422
PLK2	8.41126	8.82721	42.0873	32.392
PLK3	20.6085	19.785	60.3259	76.3576
PLK4	10.3175	12.6258	9.41975	6.3881
PLXNB1	7.93503	8.15543	16.528	16.9292
PLXNB3	1.63121	1.52671	13.4125	12.4761
PMF1-BGLAP	1.95612	1.18737	0.723373	3.06297
PODXL	13.0673	5.26374	10.6794	22.7241
POLD4	4.69967	8.08001	3.17883	10.7704
POLH	5.32046	5.18981	17.9172	18.1443
PON3	0.881779	0.755986	1.0728	1.80816
PPM1D	10.5905	10.4598	32.6217	32.6309
PRC1	82.635	85.7731	55.9056	48.8221
PRDM1	0.096627	0.118163	1.38493	1.31799
PRICKLE4	5.68633	5.09778	6.54084	9.09998
PRKAB1	10.2873	10.2582	32.51	27.8685
PRKAB2	3.90556	3.80833	8.91117	9.01127
PRKX	5.35504	4.92961	13.0204	13.1372
PRODH	0.759415	0.813099	3.11584	2.91291
PRR11	18.7846	19.3851	14.2222	10.095
PTBP3	10.236	12.2032	18.873	6.6672
PTPRE	2.88179	2.65758	12.9004	10.4355
PTPRU	15.463	13.7263	19.2066	24.3238
RABL2A	3.33679	3.41658	3.29733	4.98878
RACGAP1	41.3284	45.9652	28.7623	22.8821
RASGEF1C	0.736329	0.69991	0.391446	0.121862
RBAK-RBAKDN	0.564192	0.277619	0.514571	0
RFC4	59.6856	62.6909	42.3385	33.3431
RGS16	2.26354	3.36328	6.80911	7.55458
RHOD	36.1276	38.1965	71.9725	74.2036
RIN1	23.3465	22.0979	40.6285	46.4122
RINL	7.5668	7.54348	26.3438	27.7192
RNASE1	0.445552	0.800185	1.84078	2.01397
RNASE4	2.00796	1.75111	3.32689	1.67779
RNVU1-1	0.773256	0.401029	0.39983	1.78827
RPL23AP82	6.30086	6.08271	12.0589	13.6683
RPS27L	37.7211	41.7806	131.182	127.362
RRM2B	11.0804	13.0088	45.93	40.1565
RRN3P1	1.57795	2.09508	2.679	1.3796
RSRP1	20.7261	19.3535	22.4671	29.5739
SBDSP1	14.4733	23.1948	18.8232	12.9348
SCARA3	18.57	16.3997	7.56909	7.33478
SCARNA8	0	1.06634	1.1804	0
SDC1	36.4456	33.7209	63.0273	69.6661
SDHAF4	3.57046	5.21335	5.61426	7.7774
SEC14L1	7.83652	7.14829	7.44011	11.9556
SERF1A	0.399541	1.44578	0.327349	0.0958249
SERF1B	1.72114	0.603958	2.49928	2.90553
SERPINB5	8.04285	6.59601	77.3253	74.1823
SERPINE1	4.32166	4.07392	11.7367	20.259
SERTAD1	20.4631	18.0073	58.1079	53.5843
SESN1	3.50605	3.65264	18.8545	23.9395
SESTD1	1.92202	1.78899	1.72139	0.984017
SFN	179.555	165.753	468.341	500.287
SHCBP1	21.3305	24.714	16.014	13.4596
SHISA5	31.9318	30.3024	27.1581	12.1664
SKA1	4.28682	5.91163	3.1355	2.51569
SKA3	20.7511	20.2427	14.8328	11.0538
SLC44A5	0.608193	0.542624	2.50995	2.47647
SLC7A6	15.9455	16.0054	19.8431	7.44989
SLX1B	14.3746	13.5901	13.7826	8.83618
SMC1A	23.9166	17.522	20.8973	13.1928
SMTNL2	1.99968	1.51538	2.85954	3.57727
SNHG9	33.2864	26.0527	42.2208	25.7265
SNORD119	0	0.526557	1.20297	0
SNORD14E	4.54444	4.30418	8.15982	2.4427
SNORD17	7.07167	6.31267	11.2997	6.19
SNORD3A	0	0.164816	0.634118	0
SNORD60	17.6128	16.6141	31.491	17.5431
SNORD83B	6.97213	9.07366	12.0986	7.14098
SNORD88B	31.784	38.5719	28.651	16.5228
SNORD93	2.71695	2.60019	6.74502	2.13717
SNORD97	0.980247	0.987564	1.98495	3.05744
SNX22	6.86458	6.79682	1.13314	6.97014
SPC24	9.77709	7.83447	8.73563	5.31305
SPDL1	14.9473	16.5221	9.54714	8.18202
SPNS2	1.74831	1.70478	2.99565	3.59573
SPRY4-IT1	0.572976	0.802298	0.485794	1.72812
SRSF1	94.4026	57.1903	87.8256	50.4446
SSR3	11.2409	11.0092	32.245	29.0214
SSX2IP	9.99676	11.5553	8.27588	6.52923
STARD8	3.32503	2.99685	1.71126	1.14896
STK24	35.5868	33.9805	33.2088	20.018
SUGCT	1.43678	0.919588	2.9894	1.2873
SULF2	4.58025	3.85081	27.8604	26.6454
SUMO1	70.403	74.6724	28.398	67.9314
SUSD6	2.37379	2.90029	14.6906	13.1744
SYPL1	18.4818	34.1247	36.3533	17.9452
SYT8	0.350589	0.377786	3.41941	3.03544
SYTL1	19.3014	18.6164	48.865	50.9441
TAP1	2.19056	2.24027	5.33432	6.10971
TBC1D3P1-DHX40P1	0.940296	0.060421	0.501192	0
TERC	0.673994	0.225371	0.649566	1.20449
TGFA	10.865	13.2626	18.7598	21.6067
TIGAR	3.49324	3.82028	14.6704	12.7441
TIGD1	2.06466	3.13267	0	2.75506
TINCR	0.951532	1.02105	2.63501	3.06184
TIPIN	16.8727	17.8364	12.144	9.36897
TMED7-TICAM2	3.48136	3.66085	3.55126	5.3379
TMEM191C	0.635687	0.943649	1.14505	0.340217
TMEM37	2.15938	2.1463	1.81641	0.87892
TMEM61	1.70889	1.01143	1.02689	2.28638
TMEM63B	25.5062	25.3084	66.9943	70.0456
TNFRSF10A	17.0042	17.6273	32.8809	35.9292
TNFRSF10B	36.0505	37.1232	114.245	113.782
TNFRSF10C	1.68069	1.20012	12.9237	9.23274
TNFRSF10D	17.2505	17.1085	46.3048	42.5392
TNFRSF6B	20.4239	19.5106	18.7775	27.2643
TP53I11	14.8664	13.5548	26.4981	28.1137
TP53I3	8.62889	8.37	137.979	137.029
TP53INP1	2.54745	3.11167	27.4996	25.5841
TP73	7.70226	7.69251	4.91962	3.77043
TPM3	42.387	44.7499	36.1511	15.846
TPX2	96.1793	101.025	65.1721	52.0348
TRA2B	37.1042	48.2158	42.1032	26.8144
TRAF4	48.0083	43.4015	107.223	114.953
TRAIP	12.5189	11.5111	9.1105	6.58931
TRAPPC3	24.4197	37.5973	36.1697	22.2371
TRIAP1	40.7728	37.8234	110.609	101.547
TRIM35	4.35312	8.39697	7.8659	15.2658
TRIM59	10.6051	11.3388	7.28	4.96134
TRIM6	2.45023	2.62645	3.25886	1.60621
TTK	22.2634	26.7801	16.0004	12.3097
TTYH3	24.0409	22.4761	45.9829	47.5245
TUBBP5	1.82466	1.50963	1.84475	2.76216
TXNDC5	129.003	132.866	57.0833	117.579
UBE2D2	34.9299	38.6353	33.1731	21.1174
UBE2T	68.6874	69.5623	51.016	41.6219
UNC5B-AS1	1.30554	1.2404	16.7728	15.215
USP1	17.7889	19.849	11.5036	8.98462
USP13	6.48922	6.24597	4.69334	3.65828
WEE1	18.5049	19.7082	9.96157	8.12765
XPC	16.0571	15.3649	41.0484	37.9557
ZBED3	6.69658	5.04127	6.49678	4.25184
ZBTB2	8.46978	9.57986	5.93499	3.9558
ZFAND1	13.4895	26.3607	28.7276	15.8809
ZFYVE1	2.49697	2.39024	4.71286	5.21785
ZMAT3	2.30378	2.85691	10.2939	10.3364
ZNF219	9.10092	9.23543	23.6485	22.0323
ZNF224	0.885646	1.13198	1.18644	2.51912
ZNF321P	0	0.504303	0	0.494956
ZNF337	4.86662	4.91566	10.0666	11.5092
ZNF367	10.4186	12.201	3.2393	2.88681
ZNF551	2.8501	2.94859	3.13253	1.81814
ZNF600	1.29129	2.48937	9.25948	7.8202
ZNF619	1.50722	1.66109	1.87177	0.889288
ZNF678	0.715809	0.942965	1.03885	0.111519
ZNF79	4.13858	3.47317	9.73572	11.0886
ZNHIT2	22.0051	19.5464	16.4385	12.7023
ZNRF2P2	2.01123	1.30202	0.792428	0.432959

## Sheet: Tab6 all p53 target genes
Tab6 all p53 target genes
Previously reported p53 target genes	Predicted p53 target genes (5-FU+Nutlin3a)	Overlaped genes
CDKN1A	ABALON	ABCA12
RRM2B	ABCA12	ABCG4
MDM2	ABCG4	ABHD4
SUSD6	ABHD4	ACER2
GDF15	ACER2	ACHE
BTG2	ACHE	ACTA2
DDB2	ACSM3	ADAMTS7
GADD45A	ACTA2	ADGRG1
PLK3	ADAMTS7	AEN
TIGAR	ADGRG1	AGRN
RPS27L	AEN	AMZ2
TNFRSF10B	AGAP1-IT1	ANKRA2
TRIAP1	AGRN	ANLN
ZMAT3	AKT2	ANXA4
BAX	ALOX12P2	APOBEC3C
PGF	AMZ2	ARC
POLH	ANKFY1	ARL6IP1
PPM1D	ANKRA2	ARVCF
SULF2	ANLN	ASCC3
XPC	ANXA4	ASS1
AEN	AP3S2	ATAD2
BLOC1S2	APOBEC3C	ATF3
FAS	APTR	BAX
GPR87	ARC	BBC3
NINJ1	AREG	BLOC1S2
PLK2	ARHGAP11B	BORA
PSTPIP2	ARL6IP1	BTBD19
SESN1	ARPP19	BTG2
TP53I3	ARVCF	BUB1B
TP53INP1	ASCC3	C2orf88
ABCA12	ASS1	CCDC90B
ANKRA2	ATAD2	CCNG2
CCNG1	ATE1-AS1	CD70
CYFIP2	ATF3	CD82
DRAM1	BAIAP2L2	CDC20
FBXO22	BARD1	CDC25C
ISCU	BAX	CDK6
PHLDA3	BBC3	CDKN1A
SERPINB5	BBS10	CENPA
SERTAD1	BEND3	CENPU
TRAF4	BLOC1S2	CGB7
TRIM22	BORA	CIT
CES2	BTBD19	CLN8
CMBL	BTC	CMBL
FBXW7	BTG2	CMTM4
HSPA4L	BUB1B	CSNK1G1
KITLG	C12orf57	CTGF
SLC12A4	C17orf97	CUEDC1
ATF3	C1GALT1C1	CYFIP2
BBC3	C1orf229	CYP4F3
CCDC90B	C1QTNF6	DCP1B
DYRK3	C2orf69	DDB2
EDA2R	C2orf88	DDIT4
EPHA2	C4orf36	DGKA
FAM13C	C7orf50	DLGAP5
FAM198B	CALM2	DNAJB2
FAM212B	CARHSP1	DNMT3B
FDXR	CASC19	DRAM1
LIF	CASZ1	DUOX1
NADSYN1	CCDC90B	DUSP14
NTPCR	CCNG2	DUSP5
ORAI3	CD70	E2F7
PRKAB1	CD82	E2F8
PTP4A1	CDC20	ECT2
SESN2	CDC25C	EDEM1
SLC30A1	CDCA2	EFNB1
SPATA18	CDK2AP1	EPHA2
TGFA	CDK6	EPS8L2
TLR3	CDKN1A	ESCO2
TM7SF3	CDKN2C	EXO1
TMEM68	CDKN3	EZH2
WDR63	CDV3	FADS3
ZNF561	CEBPB	FAIM
ZNF79	CENPA	FAM212B
ASCC3	CENPE	FAM214A
ACER2	CENPU	FAM81A
ANXA4	CEP55	FBXO22
APOBEC3C	CGB7	FDXR
ASTN2	CHTF8	FHL2
CD82	CIT	FOSL1
CDIP1	CKAP2	FUCA1
CPE	CLDN4	FUS
CSF1	CLINT1	GADD45A
DCP1B	CLN8	GDF15
ENC1	CLSPN	GJB5
FOSL1	CMBL	GPATCH8
FUCA1	CMTM4	GPC1
IER5	COMMD9	GPR87
PADI4	CRELD1	GPX1
PANK1	CRLF3	GRHL3
PGPEP1	CSNK1G1	GRIN2C
PLCL2	CTGF	GSK3B
PMAIP1	CUEDC1	GSR
PRDM1	CYFIP2	HES2
RAP2B	CYP26B1	HIST1H3E
RRAD	CYP4F3	HIST1H3H
ZNF219	DCP1B	HJURP
ZNF337	DDB2	HMMR
ACTA2	DDIT4	HSPA4L
EDN2	DEPDC1	ICOSLG
ALOX5	DGKA	IFIT1
ARHGEF3	DLGAP5	IKBIP
CERS5	DNAJB2	IMPA2
DDR1	DNM1	INCENP
DHRS3	DNMT3B	INPP1
DUSP14	DPY19L1P1	INPP5D
E2F7	DRAM1	IRF6
EPS8L2	DTL	ITPKC
FAM210B	DUOX1	KCNAB2
GLS2	DUSP14	KCNN4
GPX1	DUSP5	KDM4B
GRHL3	E2F7	KIF15
HHAT	E2F8	KIF20B
IGDCC4	ECHDC2	KIFC1
IKBIP	ECT2	KLHDC7A
LAPTM5	EDEM1	KRT15
MAST4	EEF2KMT	LAMA3
MICALL1	EEPD1	LATS2
NOTCH1	EFNB1	LMNB1
RABGGTA	EIF1AD	LPIN3
RNF19B	EPHA2	LRP1
SAC3D1	EPHX4	LRP10
SYTL1	EPS8L2	MAGOHB
TNFRSF10A	ESCO2	MCM4
TNFRSF10D	EXO1	MDM2
TSPAN11	EZH2	MED23
VWCE	FADS3	METRNL
DDIT4	FAIM	MICALL1
RAD51C	FAM156B	MKI67
SERPINE1	FAM212B	MKNK2
TNFAIP8	FAM214A	MSH2
TSKU	FAM60A	MSH6
PCNA	FAM72D	MYBL1
ACYP2	FAM81A	NADSYN1
APAF1	FAM83D	NDRG4
APOBEC3H	FAM83F	NDUFA5
BCL2L1	FAM83H-AS1	NEK2
BCL6	FAM86B3P	NINJ1
BLCAP	FANK1	NLRP1
C17orf82	FBXO22	NMU
COL7A1	FDXR	NTN1
CPEB4	FHL2	NUPR1
CSNK1G1	FLJ46906	PANK1
DGKA	FOSL1	PARD6G
FAM49A	FOXRED2	PBX3
FAM84B	FTX	PDE4C
GNAI1	FUCA1	PGAP1
INPP1	FUS	PGF
ITGA3	GADD45A	PGPEP1
KRT15	GDF15	PHLDA3
LCE1E	GINS3	PIDD1
LIMK2	GJB5	PLA2G4D
LRP1	GNB1L	PLCL2
MCC	GNG8	PLCXD2
NUPR1	GPATCH4	PLEKHF1
PARD6G	GPATCH8	PLK1
PHPT1	GPC1	PLK2
PIDD1	GPR87	PLK3
PML	GPX1	PLK4
PTPRE	GRHL3	PLXNB1
PVRL4	GRIN2C	PLXNB3
RETSAT	GSK3B	PODXL
REV3L	GSR	POLH
RNASE7	GTF2H2B	PON3
SFN	GTF2IP4	PPM1D
TNFRSF10C	H19	PRC1
TRIML2	H1F0	PRDM1
VCAN	HAS3	PRKAB1
ADCK3	HES2	PRKAB2
AK3	HIST1H2BN	PRKX
ALDH1A3	HIST1H3E	PRODH
BBS2	HIST1H3H	PRR11
BTG1	HIST1H4E	PTPRE
CEL	HIST1H4K	PTPRU
CLCA2	HJURP	RABL2A
CLDN1	HMGB2	RACGAP1
CLP1	HMMR	RFC4
CROT	HSPA4L	RGS16
CYP4F3	ICOSLG	RHOD
DAPK1	IFIT1	RIN1
EPN3	IKBIP	RINL
FBXO32	IL12A	RNF19B
FHL2	IMPA2	RPS27L
HES2	INCENP	RRAD
KCNN4	INPP1	RRM2B
KLHDC7A	INPP5D	SCARA3
LMNA	IRF6	SDC1
MLF2	ITPK1	SDC4
MR1	ITPKC	SERPINB5
MYO6	IZUMO4	SERPINE1
NEFL	JPX	SERTAD1
NKAIN4	KAZN	SESN1
PCLO	KCNAB2	SESN2
PDE4C	KCNG1	SFN
PGAP1	KCNJ18	SLC44A5
PLCXD2	KCNN4	SLC7A6
PLEKHF1	KDM4B	SMC1A
PLTP	KDM5B	SPDL1
PLXNB1	KIF11	SSR3
PLXNB2	KIF15	SUGCT
PRKAB2	KIF20B	SULF2
PRKX	KIF23	SUSD6
PRODH	KIFC1	SYT8
PTPRU	KLF6	SYTL1
RGMA	KLHDC7A	TAP1
RGS16	KRT15	TGFA
RND3	LAMA3	TIGAR
RNF144B	LATS2	TIPIN
S100A2	LCN15	TLR3
SCN2A	LGALS7B	TMEM63B
SCN4B	LHX4-AS1	TNFAIP8L1
SCRIB	LINC00663	TNFRSF10A
SEMA3B	LINC00882	TNFRSF10B
SLC25A45	LINC01399	TNFRSF10C
SLC44A5	LINC01461	TNFRSF10D
SLC4A11	LINC01599	TP53I11
SLC9A1	LMNB1	TP53I3
STAT3	LOC100233156	TP53INP1
STK17A	LOC100505912	TP73
STX6	LOC100507487	TPD52
TP73	LOC100996437	TRAF4
TRIM32	LOC101926941	TRIAP1
TRIM38	LOC101929089	TRIM35
TRIM5	LOC101929574	TTYH3
TYMSOS	LOC102723354	UBE2D2
AKAP9	LOC155060	UBE2T
CCDC51	LOC401585	WEE1
CDH8	LOC654342	XPC
DUSP11	LOC727751	ZFPM1
GCC2	LPIN3	ZFYVE1
METTL8	LRP1	ZMAT3
PPP1R3C	LRP10	ZNF219
STEAP3	LRRCC1	ZNF337
ABHD4	LSM4	ZNF367
ABTB2	MAD2L1	ZNF600
ADGRG1	MAFF	ZNF79
AIFM2	MAFG	ZNHIT2
AMOTL1	MAGOHB
AMZ2	MAN1B1-AS1
ARC	43527
ARVCF	MARK2P9
BHLHE40	MASTL
BMP7	MCIDAS
BORCS7	MCM4
BTBD10	MCMBP
BTG3	MDM2
C17orf89	MED23
CAPN2	METRNL
CASP6	MICALL1
CATSPERG	MIR1226
CAV1	MIR1228
CCNK	MIR1238
CFLAR	MIR1244-1
CGB7	MIR1244-2
CHST14	MIR1281
COBLL1	MIR196A1
CPEB2	MIR200B
CPSF4	MIR21
DNAJB2	MIR2116
DOCK8	MIR3074
DUSP5	MIR3164
DUSP7	MIR3178
EBI3	MIR3189
EFNB1	MIR3190
EI24	MIR3191
EML2	MIR3193
ENPP2	MIR320E
ETV7	MIR3651
FAM196A	MIR3662
FAM98C	MIR3682
FCHO2	MIR378D2
FCHSD2	MIR3916
FLRT2	MIR3972
GBE1	MIR421
GPC1	MIR4257
HES1	MIR4305
HRAS	MIR4442
HSD17B3	MIR4472-1
ICOSLG	MIR4689
IGFBP7	MIR4720
IL1B	MIR4750
ISYNA1	MIR4786
JAG1	MIR573
KRT8	MIR5787
KSR1	MIR614
LACC1	MIR623
LPXN	MIR6515
LRPAP1	MIR6726
MFAP3L	MIR6730
MKNK2	MIR6746
MON2	MIR6753
MRPL49	MIR6757
MYBPHL	MIR6773
MYLK	MIR6797
MYOF	MIR6803
NFKBIA	MIR6810
NHLH2	MIR6814
NLRP1	MIR6848
NYNRIN	MIR6867
P3H2	MIR760
PANK2	MIR8055
PAQR7	MIRLET7B
PCBP4	MIS18BP1
PERP	MKI67
PLLP	MKNK2
POU3F1	MND1
PPFIBP1	MSH2
PPM1J	MSH6
PPP4R3A	MTPN
PTAFR	MTSS1
RALGDS	MYBL1
RBM38	MYBL2
RGL1	MYO19
RGS20	NAB2
RHOC	NADSYN1
RPS19	NCAPG
SARS	NDRG4
SCIN	NDST1
SCN3B	NDUFA5
SDC4	NEIL3
SDPR	NEK2
SMAD3	NINJ1
SNX2	NIPAL1
SOCS4	NKX1-2
TAB3	NLRP1
TCAIM	NMU
TEP1	NPAS1
TET2	NPIPA2
TEX9	NPIPA7
TMEM63B	NSFP1
TMEM8B	NT5C2
TP53	NTN1
TP53I11	NUDT6
TRAK1	NUMB
TRIP6	NUPR1
TSGA10	OAZ3
UNC5B	PANK1
UQCC1	PAPD7
VDR	PARD6G
YPEL3	PARN
ZNF195	PBX3
ZNF385A	PDE4C
ZNF488	PDHB
SP110	PEA15
CALD1	PEAR1
CCNG2	PGAP1
CDC42EP3	PGF
CTHRC1	PGPEP1
DTWD1	PHF19
KCTD1	PHLDA3
PCDH7	PHYHIP
PDLIM1	PI4KAP1
SIRPA	PIDD1
SMAD5	PITPNB
SRA1	PLA2G4D
TGS1	PLCL2
UTP3	PLCXD2
ZC3HAV1	PLEKHF1
ABCA1	PLK1
ABCB6	PLK2
ACAD11	PLK3
ACHE	PLK4
ACOT7	PLXNB1
ACTA1	PLXNB3
ACTG2	PMF1-BGLAP
ADA	PODXL
ADIRF	POLD4
ADORA2B	POLH
ADRB2	PON3
AGBL5	PP7080
AHNAK2	PPM1D
AK1	PRC1
AKAP10	PRDM1
AKR1B10	PRICKLE4
ALDH3A1	PRKAB1
AMTN	PRKAB2
ANKRD1	PRKX
ANKUB1	PRODH
APC	PRR11
APOBEC3D	PTBP3
APOD	PTPRE
AQP3	PTPRU
ARAP1	PYY2
ARG2	RABL2A
ARHGAP30	RACGAP1
ARHGAP42	RAD51-AS1
ARID3A	RASGEF1C
ARL14	RBAK-RBAKDN
ARNT2	RFC4
ARNTL	RGS16
ARRB1	RHOD
ARTN	RIN1
ASPA	RINL
ATG4A	RNASE1
ATXN3	RNASE4
AVPI1	RNF19B
AXDND1	RNVU1-1
AXL	RPL23AP82
BANP	RPS27L
BID	RRAD
BTBD11	RRM2B
C10orf10	RRN3P1
C10orf54	RSRP1
C10orf88	SBDSP1
C12orf45	SCARA3
C1orf68	SCARNA8
C3orf52	SDC1
C9orf50	SDC4
CA12	SDHAF4
CCS	SEC14L1
CDC42BPG	SERF1A
CDH10	SERF1B
CEP68	SERPINB5
CEP85L	SERPINE1
CHST3	SERTAD1
CITED2	SESN1
CMTM4	SESN2
COL17A1	SESTD1
COL4A1	SFN
COL9A3	SHCBP1
CORO2B	SHISA5
COX14	SKA1
CRIP2	SKA3
CRISPLD2	SLC44A5
CSPG4	SLC6A9
CST5	SLC7A6
CTNNBIP1	SLX1B
CTSH	SMC1A
CYP21A2	SMTNL2
CYP2S1	SNHG9
CYP3A7	SNORA59A
CYSRT1	SNORD119
DAB2IP	SNORD14E
DCLK1	SNORD17
DENND2D	SNORD3A
DERA	SNORD60
DGKZ	SNORD83B
DHRS7	SNORD88B
DKK1	SNORD93
DNAH3	SNORD97
DNAJC18	SNX22
DNAJC21	SPC24
DPYSL4	SPDL1
DQX1	SPNS2
DRAXIN	SPRY4-IT1
DSC3	SRSF1
EDEM1	SSR3
EID2B	SSX2IP
ENTHD2	STARD8
EPHB4	STK24
EPM2AIP1	SUGCT
EPPK1	SULF2
ERAP1	SUMO1
ESRRB	SUSD6
FADS1	SYPL1
FAM183A	SYT8
FAM214A	SYTL1
FAM46A	TAP1
FAXDC2	TBC1D3P1-DHX40P1
FBN2	TERC
FCMR	TGFA
FCRLA	TIGAR
FGF1	TIGD1
FITM2	TINCR
FMO4	TIPIN
FOS	TLR3
FRMD4A	TMED7-TICAM2
FRMD8	TMEM191C
FRMPD2	TMEM37
FST	TMEM61
GALNT5	TMEM63B
GAMT	TNFAIP8L1
GARNL3	TNFRSF10A
GAS6	TNFRSF10B
GATS	TNFRSF10C
GCH1	TNFRSF10D
GDF9	TNFRSF6B
GIT1	TP53I11
GNPDA1	TP53I3
GOLGB1	TP53INP1
GPR155	TP73
GPRC5A	TPD52
GPX3	TPM3
GREB1	TPX2
GRN	TRA2B
GSN	TRAF4
HAGH	TRAIP
HAPLN3	TRAPPC3
HERC5	TRIAP1
HES6	TRIB3
HIPK3	TRIM35
HLA-B	TRIM59
HLA-C	TRIM6
HRCT1	TTK
HTT	TTYH3
ICAM1	TUBBP5
ICAM4	TXNDC5
IKBKB	UBE2D2
IL4R	UBE2T
IL7	UNC5B-AS1
INPP5D	USP1
IP6K3	USP13
IRF2BPL	WEE1
IRF5	XPC
IRF6	ZBED3
ITGA2	ZBTB2
ITGAM	ZFAND1
ITPKC	ZFPM1
IVL	ZFYVE1
JMJD7	ZMAT3
KANK3	ZNF219
KCNQ1	ZNF224
KDM4B	ZNF321P
KIAA0513	ZNF337
KIAA1161	ZNF367
KIAA1217	ZNF469
KIAA1257	ZNF551
KLHL12	ZNF600
KRT80	ZNF619
KRTAP19-1	ZNF678
LAMA3	ZNF79
LCE1A	ZNHIT2
LCE1B	ZNRF2P2
LCE1C
LDLRAD1
LFNG
LIMA1
LPIN1
LRRC28
LYNX1
MAMDC4
MAP3K12
MAP6D1
MAPKBP1
MAPRE3
MARK4
MERTK
MET
MFGE8
MGME1
MGRN1
MMP2
MRAS
MUC2
MYPN
NAV3
NCF2
NDRG4
NFYC
NOV
NT5M
NTRK2
NUAK1
OGFRL1
OSBP2
OSBPL3
OSR2
P2RY2
PADI3
PADI6
PAG1
PALM2
PALMD
PARD6B
PBLD
PDK4
PDLIM4
PHACTR3
PI4K2A
PI4KB
PLAGL1
PLEKHG1
PMEPA1
PMS2
PODXL
POLR2H
PPP1R15A
PRAP1
PRKCD
PRKCI
PRNT
PROM2
PSG6
PTCHD4
PTEN
PTGES
PVRL1
PXYLP1
RAB37
RABL2A
RALGAPB
RALGPS1
RASAL1
RASSF5
RBL2
RBM14
RBM41
RBPMS2
RCHY1
RELB
RFTN1
RGS12
RHBDF2
RHOD
RIN1
RIPK4
RNF13
RNF185
ROM1
RPTN
SDC1
SEC22A
SEMA3F
SETD1A
SGK1
SIAE
SIDT2
SIK1
SIKE1
SKI
SLAMF7
SLC25A16
SLC35D1
SLC38A3
SLC46A1
SLC48A1
SLC52A1
SLC9A3R1
SNN
SPANXC
SPRY1
SPSB1
STARD5
STK11
STX1B
STXBP3
SUGCT
SUPT7L
SUSD2
SYK
SYNC
SYTL2
TAP1
TBC1D2
TBC1D22B
TBK1
TCEA3
TCP11L1
TEAD3
TGFBI
TGFBRAP1
THSD1
TIMM21
TLCD1
TLR6
TMA7
TMBIM1
TMEM131
TMEM200A
TMEM229B
TMEM243
TMEM27
TMEM40
TMEM52
TMEM56
TMTC3
TNS4
TRANK1
TRIM35
TRIM8
TRPV3
TSC2
TSNARE1
TSPAN1
TSPAN10
TUBB6
TUFT1
TXNIP
UBASH3B
UBR5
USP15
USP31
WDFY2
WNT4
YBX3
YPEL5
ZBTB5
ZFP90
ZFYVE1
ZNF30
ZNF37A
ZNF423
ZNF440
ZNF654
ZSCAN4
MAD1L1
ANK1
BMPR2
BRMS1L
CD44
CHD9
CITED4
CSTA
EGFR
F2R
GXYLT1
HEXIM1
HIST2H2BE
IFIT3
IRF2BP2
MAP4K4
MRPL36
NRP2
PAPLN
PPP2R3A
RARA
TFAP2A
TFAP2C
ZMIZ1
IER3
40057
A4GALT
AAR2
ABAT
ABCA11P
ABCB9
ABCC2
ABCC3
ABCD3
ABCG1
ABCG2
ABCG4
ABHD15
ABHD17B
ABHD5
ABHD6
ACBD4
ACBD5
ACP5
ACP6
ACSL6
ACVR2A
ADAM23
ADAMTS7
ADAP2
ADARB1
ADCK5
ADCY1
ADGRB2
ADIG
ADRM1
AFF3
AGBL2
AGRN
AGT
AGTR1
AGTRAP
AIFM1
AK7
ALDH1L1
ALDH4A1
ALDH7A1
ALG11
ALPK3
ALS2CL
AMACR
AMER1
ANK3
ANKK1
ANO4
ANXA1
ANXA13
ANXA3
AP1S1
APOB
APOBEC1
APOBEC2
APOBEC3G
APPBP2
AQP11
ARFGEF2
ARHGAP22
ARHGDIB
ARHGEF4
ARHGEF6
ARL15
ARSA
ASAH2
ASPSCR1
ASS1
ATF7IP2
ATG10
ATP12A
ATP2B2
ATP5E
ATP5F1
ATP5J2-PTCD1
ATP6V1D
ATP8A2
ATPIF1
B4GALT6
BACE1
BAK1
BAMBI
BBOF1
BBS9
BCAS4
BCL10
BCL2L11
BCL2L14
BCL3
BCL9L
BCO1
BDKRB2
BFSP1
BGLAP
BICD2
BLNK
BMP8A
BMP8B
BNIP3L
BRMS1
BRWD3
BTBD19
BTG4
BVES
C11orf24
C14orf1
C14orf132
C14orf159
C14orf180
C14orf28
C14orf79
C15orf57
C17orf100
C17orf103
C17orf47
C17orf74
C17orf80
C1orf168
C1orf194
C1orf74
C1QTNF7
C1S
C20orf78
C2orf71
C2orf88
C3orf20
C4B
C5AR1
C6orf52
C6orf58
C7orf49
C7orf60
C8orf46
C9orf66
CA5B
CABYR
CACNA2D2
CACNB2
CADM4
CALCOCO1
CALML6
CAMK2B
CAMTA1
CANT1
CAPN1
CAPN7
CARD10
CARD18
CASP1
CASP10
CAT
CATSPERD
CBLC
CBLN2
CBR4
CBS
CBX6
CCDC110
CCDC117
CCDC122
CCDC134
CCDC158
CCDC178
CCDC60
CCDC63
CCDC64
CCDC81
CCK
CCL19
CCND2
CCP110
CD151
CD163L1
CD1E
CD274
CD276
CD46
CD70
CDC42SE1
CDH18
CDK14
CDKL5
CDR2L
CEACAM1
CELA3A
CELF2
CELSR2
CEMIP
CEP120
CEP170B
CEP76
CERS4
CES3
CETN1
CFTR
CGRRF1
CH25H
CHAC1
CHADL
CHCHD2
CHCHD7
CHI3L2
CHMP4C
CHRNA6
CHRNA7
CHRNB4
CKM
CLEC10A
CLGN
CLIC5
CLIC6
CLN8
CMIP
CMTM3
CNGA1
CNIH4
CNNM4
CNOT6
COL12A1
COL13A1
COL16A1
COL18A1
COL20A1
COL27A1
COL5A1
COL6A3
COMT
COMTD1
COQ4
CORO1A
CORO2A
COX6A1
COX7A2
CPO
CPT1C
CRAMP1
CRIPT
CRISP1
CSGALNACT1
CSMD3
CSNK1E
CST3
CST4
CSTB
CT62
CTF1
CTNNA3
CTRL
CTSD
CUEDC1
CUL9
CX3CL1
CXorf21
CXorf58
CYGB
CYP3A5
CYP4F2
CYP4F8
CYR61
CYTH1
DACT3
DAO
DCUN1D3
DDB1
DDIT3
DDX59
DEC1
DECR1
DENND2C
DEPDC7
DEPTOR
DFNA5
DFNB31
DFNB59
DGAT1
DGKI
DGUOK
DHRS1
DIRC1
DIRC2
DIXDC1
DMRT3
DMTF1
DMTN
DNAH1
DNAJB5
DNAJB6
DNAJB9
DNAJC28
DNAJC6
DNM3
DNMBP
DNMT3B
DOC2B
DOCK3
DOCK4
DOK3
DPEP1
DRAP1
DRD2
DSTYK
DUOX1
DUOXA1
DUSP1
DUSP10
DUSP15
DUSP19
DUSP2
DUSP4
DUSP6
E2F3
ECE1
ECSCR
EDAR
EDDM3B
EDEM3
EFCAB10
EFCAB2
EFR3B
EGR2
EHHADH
EIF2AK2
ELL2
ELMOD2
ELMOD3
ELOVL3
EML1
EML2-AS1
ENPP1
ENPP4
ENSA
EOMES
EPAS1
EPB41
EPB41L4B
EPHA4
EPHB3
ERCC1
EREG
ERN1
ERO1B
ERRFI1
ESR1
ESRP2
ESYT2
ETFA
EVA1C
EVI5
EXOC3-AS1
EXOSC4
EXT2
F2
F5
F8
FA2H
FADS3
FAM102B
FAM104A
FAM105A
FAM107B
FAM132A
FAM134B
FAM167A
FAM169A
FAM171B
FAM174B
FAM186A
FAM188A
FAM189A1
FAM189A2
FAM19A2
FAM200A
FAM212A
FAM214B
FAM46C
FAM53B
FAM65B
FAM76A
FAM78A
FAM81A
FAM83A
FAM83H
FAM89B
FAM96B
FBLIM1
FBLN1
FBRSL1
FBXL18
FBXO15
FDFT1
FDPS
FER1L4
FERMT1
FEZ1
FGD3
FGF13
FGF18
FGF2
FGFR1OP
FGFR2
FGFR3
FILIP1L
FKBP7
FLNA
FLOT1
FLT1
FNDC5
FOLR3
FOXA1
FOXD2
FOXF1
FOXL2
FOXN2
FOXP2
FOXP3
FOXP4
FOXS1
FRK
FRS2
FRY
FSCN1
FSTL3
FSTL4
FTH1
FTL
FXYD3
FZD6
GAB1
GABARAPL2
GABBR2
GAD2
GADL1
GAL3ST4
GALNT10
GALNT11
GALR2
GAREM2
GAS7
GATA5
GATC
GCFC2
GCNT2
GDE1
GDPD5
GGT6
GHR
GID4
GJA4
GJB4
GJB5
GLCCI1
GLDC
GLI4
GLIPR2
GLIS2
GLRX
GLYATL1
GM2A
GML
GNA11
GNAS
GOLGA7B
GPCPD1
GPD1L
GPR143
GPR17
GPR173
GPR37
GPR39
GRAMD1B
GRAMD4
GRB7
GRHL1
GRHL2
GRIA4
GRIN2C
GRK5
GRM8
GSDMA
GSS
GSTP1
GTF2B
GTF2IRD1
HACD1
HAMP
HBEGF
HBP1
HDC
HEG1
HEPACAM
HES5
HEYL
HHATL
HIC1
HIP1R
HIST1H3H
HIST2H2AA3
HIST2H2AA4
HIST2H2BF
HIST2H3A
HMGCR
HOGA1
HOXA11
HPN
HPX
HRASLS
HRH1
HS1BP3
HS3ST3B1
HS3ST4
HSD11B2
HSDL2
HSPA12A
HSPB3
HSPB8
ICAM2
IFIT1
IFITM5
IGFBP2
IGFBP3
IGFBP4
IGFL3
IL10
IL10RA
IL13RA1
IL16
IL1R2
IL1RN
IL20
IL33
IL36G
IL6
IL6R
INSM1
INSR
IPO9
IRAK4
IRF1
IRF9
IRS2
ISM1
ITFG1
ITGA6
ITGA9
ITGB8
ITLN2
ITM2A
ITPKB
ITPRIPL2
JUND
KCNAB2
KCNB1
KCNC2
KCNF1
KCNG3
KCNJ11
KCNJ12
KCNJ2
KCNK13
KCNK7
KCNMA1
KCNQ3
KCNS2
KCTD21
KDM2B
KDM5C
KDM6B
KIAA0430
KIAA1210
KIAA1429
KIAA1919
KIF1B
KIF26A
KIF5A
KIF9
KLHL21
KLHL24
KLHL30
KLLN
KLRG1
KLRK1
KMT2C
KMT5C
KRT17
KRT18P55
KRT19
KRT20
KRT34
KRT7
KRT83
KRT85
KRT86
KRTAP10-12
KRTAP19-5
L3MBTL1
LAMA1
LAMB3
LAMC1
LAMP3
LAT
LATS2
LCAT
LCE3C
LDB1
LDLR
LDLRAD2
LDLRAP1
LGSN
LHFP
LHFPL1
LHFPL2
LIFR
LIMCH1
LIMD1
LLGL1
LMCD1
LNX1
LOXHD1
LOXL4
LPIN3
LPP
LRFN2
LRP10
LRRC1
LRRC15
LRRC37A3
LRRC4C
LRRN1
LRTOMT
LTBP2
LURAP1L
LUZP1
LY6D
LY6K
LYRM9
LYSMD2
MACC1
MAFB
MAML3
MAP2K3
MAP3K1
MAPK15
MARCH11
MARCH4
MARCH8
MARVELD2
MAST3
MB
MBD5
MBOAT7
MCAM
MCF2
MCF2L
MDFIC
MED12L
MED16
MED18
MED21
MED23
MEF2A
MEGF11
MEGF6
MESDC1
MESDC2
METRNL
METTL7A
METTL7B
MFHAS1
MFN2
MFSD4
MFSD6L
MGAM
MGLL
MGST2
MIB2
MICALCL
MICALL2
MID1IP1
MITF
MKLN1
MKRN1
MLC1
MLLT11
MOB1B
MORC4
MOSPD1
MOV10L1
MOXD1
MREG
MRI1
MRPL14
MRPL27
MRPL39
MTERF2
MTG2
MTMR11
MTSS1L
MTURN
MUC13
MVB12B
MVK
MVP
MX2
MXD4
MXRA7
MYB
MYBPC3
MYL10
MYL2
MYO16
MYO1A
MYO1E
MYO3B
N4BP2L1
NAA60
NAALADL1
NABP1
NACC2
NAV2
NCEH1
NCKAP5
NCOA3
NDC1
NDRG1
NDUFS6
NDUFV3
NEDD9
NEK8
NEURL1B
NFATC1
NFATC2
NFATC4
NFE2
NFE2L2
NFKB1
NGFR
NID2
NIPAL3
NLRC4
NMNAT2
NMNAT3
NOCT
NODAL
NOL4L
NOS1AP
NOTCH3
NPIPA5
NPNT
NR0B2
NR1D1
NR3C1
NR4A3
NR5A2
NR6A1
NRBP2
NSG1
NT5E
NTF3
NTN1
NUAK2
NUDT11
NUDT8
NUP62CL
NWD1
NXPE3
NYAP2
OBSL1
ODF2L
OGFOD2
OGN
OGT
OLFM2
OMG
ONECUT2
OPALIN
OPLAH
OPTN
OR4A5
OR51B2
OR51B6
OR52E4
OR56B1
OR5B2
OR8G5
ORM2
OVOL1
P2RY6
P4HTM
PAK4
PALM
PAPOLG
PAQR6
PARK2
PARM1
PARP12
PASK
PATL2
PAX2
PBXIP1
PCDH10
PCGF3
PCGF5
PCMTD1
PCNP
PCSK5
PCSK9
PCYT1A
PDE2A
PDE3A
PDE4DIP
PDE5A
PDP1
PEBP1
PFKFB3
PGBD2
PGLYRP2
PHACTR1
PHACTR2
PHF1
PHF20
PHLDB1
PHYHIPL
PID1
PIGF
PIGR
PIK3C2B
PIK3CD
PIK3IP1
PIK3R2
PIM2
PKD1L2
PKD1P1
PKDCC
PKP1
PLA2G15
PLA2G4D
PLAT
PLAU
PLAUR
PLCD3
PLD1
PLEK
PLEKHA1
PLEKHA6
PLEKHA8
PLEKHF2
PLEKHO2
PLIN4
PLPP4
PLXNB3
PMP22
PMS2CL
PNLIPRP2
POLL
POLR2A
POLR3GL
POM121C
POMC
PON3
POU2F2
POU2F3
PPARA
PPM1A
PPM1L
PPP1R15B
PPP1R3B
PPP2CB
PPP2R2B
PPY
PRAM1
PREX1
PRF1
PRICKLE2
PRKCQ
PRKD2
PRKRIP1
PRRG2
PRRG4
PRSS12
PRSS23
PRSS42
PSD4
PSG1
PSG8
PSG9
PSMB10
PTPRB
PTPRG
PTPRJ
PTPRO
PTX3
PUM2
PUS1
PVALB
PXDC1
PXT1
PYHIN1
RAB11FIP4
RAB1A
RAB24
RAB27B
RAB3A
RAB40B
RAB5B
RAB6B
RAB6C
RAB8B
RABL2B
RALA
RANBP17
RANGAP1
RARRES3
RASD2
RASGEF1A
RASGRP1
RASSF2
RASSF4
RBM12B
RBM4
RBM43
RBM44
RCBTB1
RCC2
RCSD1
RCVRN
RDH10
REEP1
RELL1
REM2
RET
RFK
RFNG
RFX7
RGAG4
RGPD6
RGS1
RGS3
RGS6
RHBDD2
RHOBTB1
RHOQ
RIC3
RIMS2
RIN2
RINL
RNASE2
RNF121
RNF128
RNF152
RNF168
RNF19A
RNF215
RNFT1
RNH1
RNPEP
ROR1
RP11-330H6.5
RP11-745O10.4
RPL23A
RPL35A
RPLP2
RPRM
RPS6KA1
RPS6KL1
RSF1
RTCB
RTEL1
RTN1
RTN4R
RTN4RL1
RUFY2
RUSC2
S100A10
S100A11
S100A13
S100A16
S100A6
S100A9
S100P
S100Z
SALL4
SAMD12
SAMD9
SAMM50
SASH1
SBSPON
SCAMP5
SCAND1
SCARA3
SCD5
SCHIP1
SCLY
SDC3
SDF4
SEC31A
SEC61A1
SEMA3A
SEMA6A
SENP6
SERINC5
SERPINA1
SERPINA6
SERPINF1
SESN3
SFT2D1
SFTA2
SFXN5
SGCB
SGK2
SGK223
SH2D1A
SH3BGR
SH3BP2
SH3BP5
SH3TC1
SHBG
SHC1
SHC4
SHF
SHROOM3
SIAH1
SIDT1
SIPA1L2
SIRT2
SIVA1
SIX1
SLA2
SLAMF6
SLC12A6
SLC12A7
SLC13A4
SLC16A10
SLC16A4
SLC19A2
SLC1A2
SLC25A25
SLC25A34
SLC26A2
SLC29A3
SLC2A13
SLC2A2
SLC2A8
SLC30A3
SLC33A1
SLC35E3
SLC35G2
SLC36A1
SLC37A2
SLC44A3
SLC5A3
SLC7A6
SLC7A8
SLC9A2
SLIT2
SMAD7
SMOC1
SMOX
SMTN
SNAI2
SNAP25
SNAP47
SNCAIP
SNRNP48
SNTB2
SOD1
SOGA1
SORBS1
SORBS2
SORL1
SOX9
SP6
SPAG4
SPATA7
SPINK4
SPRR4
SPTB
SPTSSB
SRGAP3
SRPX2
SRSF5
SRSF8
SS18
SSBP3
ST3GAL4
ST3GAL5
ST8SIA3
STAG1
STARD10
STAT4
STEAP2
STK16
STKLD1
STON2
STOX2
STPG1
STRADA
STX16
STX5
STXBP6
SUB1
SUCLG2
SUMF1
SVIL
SYBU
SYNE2
SYNE3
SYNJ2
SYNPO
SYT8
SYT9
SYTL5
TAB1
TACC2
TAF3
TANGO2
TARBP2
TAS1R1
TAS2R38
TBC1D31
TBC1D8
TBC1D9
TBCEL
TBX19
TBX2
TBX3
TBXA2R
TCEB3B
TCERG1L
TCP11L2
TECPR2
TENM4
TEX14
TFCP2L1
TGFB2
TGFBR1
TGFBR3
TGM2
THEMIS2
THOC3
TIAM2
TIMP3
TINAGL1
TINF2
TJAP1
TJP2
TLE4
TLR10
TLR2
TLR4
TLR5
TLR8
TLX2
TM7SF2
TMC1
TMCO4
TMEFF2
TMEM101
TMEM106B
TMEM117
TMEM134
TMEM144
TMEM173
TMEM183A
TMEM184C
TMEM2
TMEM204
TMEM217
TMEM230
TMEM63A
TMEM65
TMOD1
TMOD2
TMPRSS4
TMTC1
TNFAIP3
TNFAIP8L1
TNFRSF11B
TNFRSF14
TNFSF12-TNFSF13
TNFSF15
TNFSF4
TNFSF9
TNNC1
TNRC6C
TOB1
TOX
TP53AIP1
TP53I13
TP53INP2
TPK1
TPO
TRAK2
TRIB1
TRIM29
TRIM55
TRIM7
TRUB1
TSPAN18
TSPAN33
TSPAN6
TSPAN9
TSPYL4
TSSK2
TTC19
TTC29
TTC39C
TTYH2
TTYH3
TUSC1
TXLNB
TXN2
TYRP1
TYSND1
UBTD1
UBXN2A
UCN2
UFM1
UFSP1
UGT1A6
ULK1
UMODL1
UNC13B
UNC5A
UNK
USP2
USP6
UST
VAMP2
VASN
VENTX
VGF
VIPR1
VOPP1
VPS37C
VPS45
VSIG1
WBSCR27
WDR70
WDR81
WDR90
WFDC5
WIPI1
WISP1
WNT7B
WNT9A
WRAP73
WSCD2
WWP1
XDH
XG
XYLT1
YAP1
YPEL2
ZAP70
ZBBX
ZBTB42
ZBTB7B
ZBTB8B
ZC3H12C
ZC3H6
ZC3H7B
ZC3HAV1L
ZCCHC11
ZCCHC24
ZDHHC1
ZDHHC9
ZFP36
ZFP36L1
ZFP82
ZFPM1
ZMAT5
ZMYND8
ZNF217
ZNF296
ZNF319
ZNF33B
[truncated: 1,663 more rows]

## Sheet: Tab7 siGLIS2_DEGs
Tab7 siGLIS2_DEGs
gene_short_name	NC_DMSO_FPKM	NC_5FU_FPKM	siGLIS2.1_DMSO_FPKM	siGLIS2.1_5FU_FPKM	siGLIS2.2_DMSO_FPKM	siGLIS2.2_5FU_FPKM
MIR200B	0	8.91786	0	0	0	0
SCNN1D	1.07112	1.34271	2.40997	3.14701	4.99425	4.58695
GABRD	7.82201	11.7076	6.65762	6.71147	7.48596	5.28628
FAM213B	22.5785	21.3855	16.2912	13.7007	18.6052	13.8085
TP73	5.7305	5.74169	4.19021	2.74661	3.21369	1.15952
SMIM1	2.29722	1.00269	4.34235	3.02969	6.76571	3.51902
ENO1-AS1	0.219411	0.618867	1.07996	1.0087	1.6311	1.53807
TMEM201	13.4808	22.4693	9.14751	12.4823	12.5857	12.6652
FBXO6	18.5329	22.1489	14.684	13.6542	12.6944	9.73032
SPEN	16.3316	16.9775	10.6337	11.8621	8.84055	12.0734
RPS14P3	0.288558	0.735833	1.03702	1.08789	1.06229	2.15129
MIR6084,PINK1	12.6524	12.8563	19.0377	19.1376	23.9421	18.4822
ZNF436-AS1	1.65217	1.37428	1.64022	2.29532	1.69644	2.7511
GRHL3	1.99234	5.21353	0.410176	3.33498	1.11969	3.83855
STX12	5.52701	5.0954	9.57837	8.46913	11.2548	9.09996
RNU11	0	2.52687	0	0	0	0
TFAP2E	2.82012	3.13113	4.48961	4.15664	4.84383	3.95224
RLF	6.08595	4.4528	3.92896	3.62503	3.41366	3.67832
ZNF684	1.33771	1.68684	1.67727	1.03906	1.42385	0.729467
ERMAP	1.43763	1.0564	1.82095	1.78052	1.83515	1.65563
CDC20	209.697	110.708	143.074	63.9535	142.44	62.4726
KIF2C	35.8947	22.9297	26.9371	13.3229	18.0422	10.1094
SNORD55	53.094	0	0	0	0	0
BTBD19	2.25011	6.27238	4.35725	10.9575	3.60941	7.96949
RAD54L	12.7126	15.526	8.8326	7.71983	6.05454	4.54462
DMBX1	2.18684	2.06313	2.2304	1.09643	0.600083	0.261651
CDKN2C	7.73916	7.91217	6.44615	2.90117	3.19912	1.23427
USP1	12.7841	11.9536	10.7227	7.57605	5.88111	4.17621
ROR1	0.996082	0.590852	1.06543	0.979579	1.04862	1.40467
LRRC8B	3.33669	2.50208	2.13849	1.74879	1.34159	1.06308
CDC7	9.22219	6.03213	7.01345	3.97802	4.04159	2.85028
PRMT6	3.26261	1.9619	5.93541	4.46629	6.91769	4.71004
LAMTOR5-AS1	0.683464	1.29373	1.34331	1.36605	1.47654	2.20248
FAM19A3	0.725764	1.11433	0.481874	0.572825	0.444429	0
DCLRE1B	6.20075	6.54363	4.60411	4.01731	4.01598	3.02468
HIPK1	7.78909	7.21061	4.96952	5.69396	4.65362	6.04209
PHGDH	67.484	78.5213	50.876	49.5757	61.7693	46.5241
FAM72B	1.26197	0.376881	0.793293	0.168465	0.403394	0.461626
PDIA3P1	0.890898	0.396501	0.837778	1.30711	2.09176	1.21454
RNVU1-20	8.77933	0	0	0	0	0
HIST2H2AC	2.26046	1.06168	0.890309	0.780068	0.840625	1.31995
ECM1	1.77531	2.6785	1.50685	1.76613	1.06322	1.03197
GBAT2	0.673612	1.05481	2.87404	1.80766	3.33969	1.31126
CGN	7.7932	8.37379	4.38984	5.05654	5.35955	5.29785
CKS1B	140.761	128.808	73.2189	57.2184	106.144	66.8356
RUSC1	34.1897	43.3319	22.0676	21.0479	38.0607	28.0546
TSACC	2.21535	2.35677	2.28922	4.56303	3.3765	4.31184
FCRLB	0.397847	0.313835	1.29864	0.627838	1.78404	0.732492
MR1	1.32902	1.95354	2.09552	3.29259	2.20897	2.94051
C1orf53	2.96765	1.06009	3.15413	3.78963	4.1061	2.61564
RPS10P7	0.978403	1.16522	0.479923	1.80437	2.70717	2.44352
ADORA1	2.97095	3.62602	3.27664	2.13688	1.68533	1.08862
BTG2	14.0462	68.6309	21.0846	82.9562	42.6216	106.906
TMCC2	2.72702	5.61644	1.73207	2.16103	2.46763	3.52183
FAM72C	2.52648	0.936431	1.63484	0.523623	1.23431	0.229554
HHAT	0.818124	1.02253	1.17098	1.91761	1.40585	1.96534
TRAF5	2.09974	1.84833	1.83514	1.03152	1.46253	1.13819
DTL	8.08725	10.3526	6.74106	3.50021	4.00208	1.87046
SNORA16B	3.74044	0	0	0	0	0
CENPF	14.7247	5.55283	9.38873	3.89375	7.1652	4.30966
HLX	1.44423	1.21148	0.828956	0.77467	1.03473	0.519417
ZNF678	1.05299	1.76601	2.3014	1.43747	1.74701	2.3483
MIR1273E	12.0037	0	0	0	0	0
EXO1	7.53852	9.01952	7.0535	3.21781	2.95601	1.6531
RNF223	2.05089	2.69018	3.34693	3.6209	4.01753	3.06301
MXRA8	1.93924	2.70267	4.59723	6.04569	3.1667	3.3936
LOC102724312	1.15892	0.376969	1.06003	1.00086	2.06999	1.04518
MORN1	2.71596	1.00378	3.79381	2.22401	2.02914	1.66012
LOC100129534	0.605019	0.767906	1.02761	1.35719	1.47706	1.05359
CHD5	1.93827	2.45595	4.0286	4.23949	3.13398	2.37725
HES2	3.25836	7.57525	5.95525	11.3248	5.08462	7.39957
ESPNP	0.751811	1.17351	1.99582	1.60699	1.31145	1.01507
EIF4G3	9.43394	6.05363	12.1807	9.253	11.1506	12.4975
HTR1D	3.16317	2.83771	2.70291	1.61882	1.3066	1.29554
E2F2	7.43877	11.3432	5.67293	4.48869	2.99521	1.93287
MYOM3	2.00415	1.62885	3.03625	3.46262	2.94827	2.53948
IL22RA1	2.06937	3.05496	1.20919	1.22593	0.899488	0.703022
IFNLR1	3.85108	5.50034	2.2396	2.37796	1.62824	1.67976
WASF2	24.5044	28.6355	14.4765	16.7487	12.8998	15.3246
SNORD99	0	18.8555	0	0	0	0
SNORA16A	3.62233	5.18708	0	4.56962	0	3.77373
TMEM200B	4.58293	4.97356	4.40744	2.97691	4.017	2.97009
MTMR9LP	2.73541	3.02448	4.44809	5.82502	6.94008	5.59346
MIR3605,PHC2	70.0379	73.1393	37.6523	42.1414	65.4025	43.4702
CLSPN	5.81594	5.27654	3.51336	2.13175	2.32267	1.54212
HPCAL4	3.19766	2.81154	1.72581	1.61836	1.32879	1.00576
RIMS3	2.8973	1.97887	1.91513	2.11782	1.64974	1.2548
HYI	5.28075	5.57345	8.03543	7.13388	9.78108	6.09185
PTCH2	0.480371	0.660629	0.949699	1.58221	1.26159	1.49878
CCDC163P	2.00597	1.53157	1.17411	1.09434	1.13394	0.870167
PIK3R3	0.921312	1.10408	1.43523	1.85201	2.13514	2.16206
STIL	10.9178	5.90081	8.74722	3.56112	4.40208	2.01073
ORC1	11.6369	11.737	10.8108	5.11508	6.08524	2.98698
JUN	10.6705	16.8476	26.1595	35.146	38.2185	47.5019
FOXD3-AS1	1.31399	2.52591	2.91403	1.8832	3.4729	3.05019
SLC35D1	2.66573	3.04128	1.76426	2.42339	1.22946	1.9226
GEMIN8P4	1.16033	1.32452	0.504508	0.675794	1.26016	0.761234
TGFBR3	2.65217	3.53457	1.66901	1.45978	1.55133	1.97068
FAM212B	1.15798	4.61386	2.2912	10.1443	2.60519	7.1118
ATP1A1-AS1	1.71909	1.25361	1.85465	1.92944	2.64544	2.5868
CD58	8.22709	6.82674	5.29194	6.99979	4.8145	5.01947
FAM72C,FAM72D	3.6969	1.14959	2.62913	0.582455	1.49164	0.288841
RNVU1-19	0	1.3178	0	0	0	0
RUSC1-AS1	8.92385	7.96894	5.97334	5.24801	6.19749	4.61908
MEX3A	2.45648	2.23523	3.66097	3.41288	4.94819	4.2733
MPZ	2.03413	1.92511	3.47266	4.27546	4.10998	2.79615
RGS16	1.78648	3.13687	2.69187	4.82706	3.324	7.13019
KIF14	4.86079	1.73809	3.20753	1.20975	1.34995	0.673149
TNNT2	0.464351	0.573155	0.836275	1.28564	1.05564	2.24209
UBE2T	60.7445	44.4337	44.698	28.0372	31.7294	17.7056
GOLT1A	2.25897	3.11275	3.89598	4.79967	5.31976	3.192
PLEKHA6	0.858158	0.839302	1.17214	1.38281	1.49532	1.41945
NEK2	19.331	7.65034	12.9278	5.0515	12.2754	4.55822
LBR	29.7432	19.3743	22.4275	12.6513	17.2014	11.7692
SNORA14B	0	2.52687	3.52393	0	0	0
GNG4	1.20295	1.13717	1.30772	0.695707	0.658972	0.33578
ZNF496	13.6714	21.0055	12.3354	13.6184	12.9254	13.9039
IDI2-AS1	5.55147	3.84156	3.26512	2.89361	3.1375	3.32212
AKR1C3	0.928942	0.475932	0.909383	1.49635	2.8797	1.97229
NET1	10.8686	10.062	9.75131	5.97379	6.7877	4.85927
MCM10	11.7412	10.5855	9.21139	5.29997	6.33017	3.60296
KIAA1217	1.94175	2.95433	3.15113	3.75575	3.9957	5.20286
MASTL	5.62003	5.1942	4.97149	3.00756	4.07368	2.64264
ZNF33A	3.2595	1.91238	3.79836	3.32834	2.70966	3.43158
ASAH2B	1.04913	0.374384	0.257389	1.19204	0.645549	0.308092
JMJD1C-AS1	1.57424	1.4594	0.990502	0.822374	1.4441	0.796077
ADAMTS14	3.26558	2.6127	7.16447	6.29313	4.98716	3.28917
FAM213A	0.801603	0.977751	1.72288	1.45336	1.32694	0.897241
SNCG	41.3007	51.8299	70.1247	93.8877	162.394	134.313
FAM25A	0.90572	0.842164	2.68265	3.85619	0.752519	1.75468
CEP55	30.1476	17.609	19.3242	9.07885	17.5036	9.32028
KCNIP2-AS1	0.727968	1.08502	0.396188	0.547811	1.18958	0.476496
TMEM180	10.7637	10.7536	7.40533	5.36084	6.53541	4.3888
MIR4680,PDCD4	5.239	4.3037	6.85883	7.49919	8.62893	6.53483
CASP7	10.682	11.1538	21.0354	18.5918	24.4518	22.5252
SLC18A2	3.32735	1.68609	2.91823	2.63792	3.04825	2.55252
NANOS1	0.761771	0.686084	1.42143	1.10477	1.83644	1.65858
FANK1	2.03249	1.56282	2.38731	3.39846	3.12568	2.53499
DPYSL4	2.81094	2.78901	2.69737	4.28804	3.90595	4.30731
NEBL	2.63564	1.32339	3.10501	2.20275	6.08667	6.07236
ZNF248	1.85007	1.24788	3.12362	2.44018	2.12117	3.40306
C10orf10	1.18869	2.93275	2.3251	2.51064	3.50037	4.13053
RTKN2	1.63629	0.851356	1.00283	0.670337	0.638409	0.281757
DNA2	2.99536	2.73568	2.89397	1.64604	2.1811	1.78907
PRF1	1.1622	2.57152	4.93359	9.04791	3.28624	2.57977
UNC5B-AS1	2.25141	13.6084	5.19881	19.264	5.54188	9.79988
DNAJC9	34.0292	32.7457	27.0325	21.1394	14.2241	9.57349
BMS1P4	2.06542	1.81319	1.19044	1.15905	1.21608	2.26564
DUSP13	0.704837	0.424701	0.68552	1.06552	1.72729	1.58028
ACTA2	1.53505	5.67525	2.51847	11.508	4.71366	13.3271
FRAT2	1.95037	2.28877	3.49677	2.62529	3.17454	2.6119
MORN4	1.70606	2.18553	1.47497	1.35619	2.35834	1.37712
PDZD7	3.64814	3.75345	6.93115	7.34208	6.16245	5.23449
CCDC186,MIR2110	3.32489	27.1767	3.7086	2.64256	2.49233	3.04101
MKI67	44.4976	28.8685	27.5751	14.5121	18.4352	16.1511
FUOM	9.73993	8.66644	10.73	14.9084	15.6699	13.6819
SPRN	1.12868	1.79562	1.86058	2.33037	2.18646	2.27653
PANO1	4.19821	2.73747	2.82368	4.42125	2.72511	4.64754
SNORA52	18.1117	0	3.63537	0	4.71037	7.54745
KCNQ1	2.59351	1.29431	0.908454	0.508338	1.21247	0.35772
SLC22A18	11.368	14.1305	26.3299	26.1971	23.5726	14.3849
EIF3F	127.831	136.574	194.903	213.587	204.637	166.608
SNORA45A	4.12316	8.65538	4.12713	0	5.35307	4.25745
SNORA45B	0	0	0	5.02887	0	8.26059
TMEM9B-AS1	0.808836	1.481	2.4484	2.07299	2.07146	3.03351
WEE1	17.0526	13.3828	13.325	8.31688	11.6255	7.41186
MRVI1-AS1	0.128876	0.925064	1.01172	0.585544	1.94537	0.757022
MIR4688	0	15.9007	0	0	0	0
FAM111B	1.92373	1.78211	2.27952	0.843504	0.909224	0.487259
TMEM109	36.9963	44.1673	21.5774	17.5783	36.8441	23.5377
FLRT1	0.108019	0.605194	0.168952	1.25835	0.474288	1.14951
POLA2	9.37885	9.04438	7.84187	5.58257	7.36045	4.8115
TIGD3	1.43369	2.09075	1.33035	1.11397	1.21208	0.738262
OVOL1	3.81966	10.0318	4.48553	6.07992	3.01151	4.59855
SYT12	2.09982	1.69301	2.68599	3.27793	3.86088	2.68428
MIR6753	0	8.30581	5.20978	6.46941	2.23585	3.75427
NADSYN1	12.399	17.6214	17.5698	29.4479	25.1843	29.2039
LRTOMT	1.94906	2.48502	1.35349	1.43221	1.0097	1.58248
P2RY2	1.36129	2.98102	0.881595	1.94568	0.889045	1.71646
PLEKHB1	10.9133	13.0742	16.8403	21.0271	21.5245	21.1081
POLD3	5.38508	4.88518	3.81224	2.3114	2.56154	1.81956
SNORD15A	2.43975	0	0	0	0	0
OMP	0	1.98064	0.187601	0	0.943419	0.669809
MYO7A	0.847286	1.1079	1.43838	1.75152	1.37978	1.47115
DDIAS	5.88281	6.27157	4.61945	3.33781	2.77389	2.41166
TMEM126A	17.5273	15.9908	12.1333	9.52342	9.84595	6.99258
SCARNA9	0.629019	0.291952	1.8639	1.46298	3.53071	0.7306
JRKL	2.33973	1.45156	2.13179	2.22273	3.5949	3.93923
ARHGAP42	1.51359	1.29464	1.67838	2.00332	1.7563	2.13476
TAGLN	3.72584	3.53919	2.64626	8.07273	7.06351	8.88923
BACE1-AS	1.17614	1.0306	0.672535	1.77409	1.80436	2.42254
HYLS1	9.67741	4.33231	6.27393	4.10738	6.02278	3.41372
IRF7	2.24156	6.75655	4.02802	8.17006	10.031	8.85317
DEAF1	12.2277	13.5098	18.5122	18.7952	19.0619	14.677
DUSP8	3.45447	6.70943	5.57149	9.17182	12.5769	15.6664
KRTAP5-1	0.0837099	0.0801756	0.820103	1.03977	1.33402	2.76108
H19,MIR675	2.3418	3.9859	1.21883	2.62504	1.22582	2.29933
SNORA54	5.14432	0	0	0	0	0
OSBPL5	8.6169	5.74586	15.3036	17.2418	15.5357	11.977
HPX	0.452649	0.566574	1.15143	1.98346	1.71475	1.06891
STK33	2.5782	1.4138	2.97973	2.68582	3.594	3.12849
MRVI1	1.7991	1.29967	2.4291	2.71067	3.39772	3.19155
E2F8	7.44448	8.82627	6.01619	4.47528	3.05088	2.40928
IMMP1L	4.02174	2.85347	2.62931	2.40557	2.60799	1.90439
PAX6	1.72945	1.61658	1.22323	0.923341	1.27509	0.71659
SNORD67	0	4.95352	0	0	0	0
LRP4	1.65166	1.7992	1.07048	0.937369	1.08198	1.07056
LPXN	0.87239	0.899637	0.971176	1.45931	1.26894	1.75971
PATL1	18.2831	16.6474	12.1764	9.57377	11.0016	11.748
TCN1	0.611539	0.407539	1.15067	0.845858	1.60983	2.16594
VWCE	0.71155	0.496537	1.21718	0.951776	2.09698	0.771316
GANAB	68.9999	65.1641	108.174	109.102	145.332	147.702
SNORD26	0	25.8284	43.8294	0	0	0
SNORD25	95.8615	0	0	98.3988	0	0
CDCA5	46.0171	54.9468	28.3972	21.3752	28.2443	18.4345
OVOL1-AS1	0	1.2593	0	0.569162	0.205117	0.584487
EIF1AD	22.6916	24.3518	14.7028	15.1498	16.5476	14.999
MRPL11	58.9481	75.9002	48.1416	50.099	61.4508	44.2432
POLD4	9.0981	8.83706	14.0393	16.9929	21.3367	13.2376
DHCR7	83.2954	86.4029	48.2666	41.5064	52.8868	47.5388
UCP2	9.7616	8.54128	20.4087	19.2294	18.5186	11.7368
PGM2L1	1.14633	0.64392	1.70751	1.01288	1.76771	1.33757
KLHL35	1.41869	1.18752	3.396	3.81324	3.73863	3.21945
GDPD5	7.41145	11.2617	13.3009	16.0346	20.4003	20.5867
GAB2	0.786361	1.07501	1.49294	1.54568	1.28725	1.79862
SNORA1	0	5.77025	0	0	5.35307	0
SNORA8	12.427	4.57027	3.12528	7.84433	4.04438	13.0821
SNORD5	0	29.6619	0	0	0	0
MIR1304	36.8477	0	17.2804	21.3416	0	17.4532
SNORA40	9.08296	0	13.6043	5.70615	0	18.6404
CCDC82	3.96525	1.90151	4.18089	3.36934	4.23715	3.21679
H2AFX	174.45	136.188	119.875	75.5354	84.6349	39.9821
CCDC153	3.21244	2.04467	4.72472	5.21521	4.73469	3.40104
ST3GAL4-AS1	2.41354	1.15173	2.58187	1.8645	2.965	1.80646
RAD51AP1	8.79316	4.29977	6.04907	2.7175	4.12207	1.40496
CLSTN3	9.76769	12.1958	14.7282	16.422	14.6851	12.9912
LOC642846	4.31633	5.57983	3.20347	3.42395	2.97304	2.29215
APOLD1	1.38712	0.437659	0.884738	0.261448	0.498354	0.299606
RPL13AP20	2.84072	5.77667	3.92786	10.2671	8.57938	15.9278
MIR614	0	55.7508	0	22.4041	0	36.6556
LYRM5	1.07951	1.23053	2.70853	1.14037	2.80835	2.54581
REP15	2.41918	0.967613	1.31593	1.66579	0.904927	1.26783
DDX11	20.8032	22.4692	15.9005	13.6179	15.6332	11.4782
FGD4	1.27669	0.946333	0.7841	0.981951	0.487866	0.712104
TMEM117	1.37838	1.03716	1.26241	1.71476	1.11022	1.5822
LOC100506125	0.44905	0.632864	0.442139	1.29116	0.556587	1.04898
CACNB3	8.81371	9.05455	14.14	11.8215	14.7643	9.28985
PRPH	0.713693	1.22258	0.892038	0.534196	1.50134	0.702465
TROAP	46.6426	34.5152	31.0375	19.2606	32.8834	20.5422
KRT86	1.06658	1.19436	1.3796	0.694848	0.966164	0.691055
ESPL1	15.8614	9.76621	10.8151	5.24586	7.24159	3.73632
CDK2	43.6807	49.5955	31.2305	28.6427	33.2073	24.9891
RAB5B	14.1732	13.2952	7.77335	9.48863	9.12466	11.83
PA2G4	184.848	209.701	114.443	128.871	130.138	130.057
NXPH4	14.0789	18.9286	10.4572	10.237	11.3337	8.57616
SLC26A10	1.9821	2.99728	2.14064	1.65857	1.11927	1.71319
TMTC2	2.26975	1.40794	3.19481	2.95534	2.90587	3.30976
ELK3	17.7837	19.0262	11.7651	13.9921	4.14697	4.27711
UNG	48.8688	51.9386	44.1941	27.9026	36.8579	22.452
FAM216A	4.71504	2.33903	6.61123	4.75354	6.47642	4.13149
ACAD10	3.2715	3.1107	5.55291	4.86388	5.32346	4.60396
OAS3	11.3504	10.9612	10.3847	6.83861	4.79486	3.32387
RITA1	22.9232	25.344	18.9755	16.4548	22.2802	16.6391
LINC00173	7.10224	5.35914	14.0705	13.4165	7.15808	8.40484
RFC5	40.5686	29.3339	28.001	17.0612	21.114	11.6943
BRI3BP	25.9153	25.531	24.6707	16.4876	20.5322	13.3625
AACS	4.55788	4.77002	6.91013	6.85401	12.3272	10.3547
LOC100130238	1.79616	4.00996	2.80899	3.13713	3.48218	4.16355
FOXM1	41.3338	38.3221	32.7495	23.4982	25.6847	18.1847
CDCA3	18.1586	10.7477	14.467	6.81384	12.9205	6.10183
C1RL	4.18508	1.88858	6.03099	4.78242	6.49578	4.04689
RBP5	0.671354	0.803737	1.72654	1.8005	1.54313	2.07596
LINC00937	1.15988	2.5762	0.505842	0.73193	1.26855	0.605618
DDX12P	6.94555	8.2446	5.37877	5.42331	4.06057	3.53849
KLRC2	1.37641	1.62259	3.79738	3.31127	3.0625	2.509
ARHGDIB	1.37257	1.7979	2.87061	1.82661	5.11531	5.372
DDX11-AS1	0.710012	1.02673	0.624937	0.438166	0.303408	0.46134
DENND5B	4.11616	2.94944	5.84685	4.64358	4.84867	4.9114
MIR1291,SNORA34	0	2.40094	0	0	0	0
RHEBL1	1.77527	1.46655	1.40016	0.840692	0.609066	0.14677
KRT81	6.03	7.63935	3.93203	3.91644	6.438	4.30062
CALCOCO1	8.70056	10.5057	14.6677	20.3401	15.8909	17.4475
PRIM1	18.8388	14.754	14.1615	8.73527	9.5603	7.01242
STAC3	2.17309	3.67162	4.25504	4.82977	4.53475	5.31488
LRIG3	1.68659	2.42063	1.49866	1.43075	1.09315	1.24096
LINC01481	1.92697	1.21069	0.796906	0.919085	1.10828	1.6507
E2F7	3.81086	7.49964	2.63494	4.78619	2.1761	4.15415
LIN7A	0.615881	0.591666	0.844068	1.04017	0.753621	1.16235
UBE2N	44.4157	43.4854	20.4896	18.1569	24.0094	24.8345
NTN4	1.2169	1.38118	1.52935	2.16298	2.40255	2.14719
TMPO-AS1	7.08784	6.86754	5.77769	3.48463	3.52311	1.89152
PMCH	2.89581	0.307184	1.57743	1.33629	0.922119	0.504658
SELPLG	0.276905	0.614708	0.433212	1.11752	1.11509	1.66926
VSIG10	7.96406	5.2855	4.93698	3.96936	5.09757	3.57581
CIT,MIR1178	5.49155	2.92742	3.74659	1.68248	2.86322	1.77997
POLE	22.9909	25.9154	19.179	14.8873	13.7144	10.4522
WASF3	2.58851	2.03335	1.59378	1.28101	1.16782	1.40397
RFC3	14.4421	11.4405	13.2235	7.12722	7.07037	4.91265
RNASEH2B	11.4985	11.3448	10.9284	7.47359	10.0909	5.53185
FAM124A	1.52877	1.57583	1.3754	1.00879	0.71428	0.818904
BORA	6.7305	2.04356	4.20081	1.73481	4.39294	2.29412
LMO7	0.893326	0.816035	1.07493	1.38558	1.04185	1.40226
LINC00431	0.932524	0.44458	2.05797	1.18971	3.4387	2.87791
F10	0.629558	0.786781	1.31763	1.37382	1.53404	1.71525
MIR8075	34.8631	18.8782	0	0	0	31.6764
TMCO3	13.3746	8.75829	16.8615	13.2477	35.7684	22.6555
TMEM255B	2.1097	2.67317	3.24698	3.14455	5.26118	3.81851
GAS6-AS1	3.29013	4.51069	6.36071	4.42104	6.54321	6.49249
CHAMP1	11.6616	11.2353	6.16312	5.39615	8.01259	7.12239
CRYL1	8.18762	3.93947	14.0928	8.48332	19.8969	9.37384
LATS2	2.57204	6.36938	4.1163	8.84129	5.20928	10.0694
SKA3	12.5542	9.3477	10.1854	5.26457	5.34074	2.33706
MIR5006,VWA8	3.33426	7.63057	3.4375	2.59149	3.02271	2.96418
DHRS12	1.57897	1.44221	3.3804	2.6959	5.88479	4.21369
THSD1	0.286283	0.748146	0.549642	1.30069	0.806368	1.18636
GGACT	1.06005	0.561654	1.1148	1.13154	1.33089	1.10069
PARP2	32.6987	23.8213	25.057	15.752	22.4057	15.4488
ABHD4	9.09539	23.7902	3.21379	8.005	6.67344	14.8693
MMP14	4.56684	7.60498	8.14915	13.514	11.4461	10.0657
DHRS2	4.5888	2.52526	2.73264	2.70011	1.97575	0.980443
ATP5S	0.789037	1.45032	1.39419	1.46105	1.43769	1.14472
LINC00640	1.63458	2.3948	0.86357	0.856573	1.39201	1.3297
SYNE2	2.20569	2.73587	3.04903	1.66123	2.5267	1.59855
RAD51B	2.01374	1.45105	1.78817	2.23633	1.76005	2.31274
LIN52	4.81792	5.73412	3.28715	2.95497	3.2641	2.1996
FCF1	27.5019	22.9623	17.7639	17.4126	17.6505	15.796
TMEM63C	2.1685	2.03559	3.10395	3.33962	10.2141	7.54536
GSTZ1	12.3845	9.74108	18.5266	15.2758	26.6404	14.8124
SPATA7	1.82574	1.23851	2.17324	3.19943	4.0326	3.40641
IFI27	1.48381	1.92711	2.72535	2.51338	3.23159	1.54327
PPP4R4	1.72695	0.434959	1.01512	0.765537	0.548836	1.00774
DICER1-AS1	1.41771	0.483794	0.893436	1.03149	0.994533	1.31081
LINC00618	0.909773	1.69156	0.29942	0.352189	0	0.704952
LINC00239	1.33755	0.890653	1.05017	1.82431	2.63421	2.35637
ADSSL1	2.20293	1.64166	3.53745	2.64295	3.24976	2.69981
SIVA1	98.6667	132.704	92.6321	85.8998	115.047	65.8932
LOC102723354	0.615928	0.842255	1.20703	1.29236	1.61852	2.59063
TTC5	10.2733	12.4126	6.54696	7.90721	4.23006	3.95292
RPPH1	1.33203	2.46695	1.64564	0.77619	0.415884	0.772686
TMEM55B	27.3815	29.5682	16.2098	15.0179	24.2921	17.4099
RNASE1	0.889895	1.41761	2.0049	2.9087	0.769084	2.67665
ZNF219	8.37867	17.9183	16.0948	34.4698	15.3873	20.492
SLC7A8	2.95433	2.37118	3.99249	4.32282	3.6967	3.82317
SLC22A17	4.27474	6.26522	6.47334	7.56188	11.8377	7.89817
NFKBIA	34.5755	50.2179	22.0468	28.7592	30.5867	27.6574
NKX2-8	2.78518	3.73353	4.38283	3.17266	6.21266	3.76624
MIS18BP1	4.19783	1.5956	3.14059	0.971951	1.90562	0.873275
POLE2	7.238	5.81962	5.72737	2.91177	4.33907	2.35573
WDHD1	6.24653	4.07147	4.72321	2.45099	3.26244	1.80612
KTN1-AS1	1.36997	0.706282	0.861756	0.65999	0.897121	0.635329
HIF1A-AS1	1.18028	1.24795	2.18785	0.596054	0.32283	0.462138
TMEM229B	0.546822	0.644163	1.18584	1.58777	0.729191	1.79875
ACYP1	22.3771	21.8277	14.7483	11.9937	10.7801	12.9854
C14orf1	38.1193	41.8117	21.8629	21.3413	29.7724	22.1892
PTPN21	1.41424	1.42155	2.04058	2.16285	2.814	3.11124
EFCAB11	2.67485	2.16172	2.35803	1.22269	1.08324	0.673673
ATXN3	1.35743	1.78469	1.6289	2.70598	2.16751	3.0886
LOC730202	0.871991	1.18648	0.611087	0.565663	1.22575	0.731921
XRCC3	17.3254	26.4092	13.931	13.1116	11.0785	8.61034
CDCA4	38.8633	39.3744	18.9272	19.0021	29.3938	20.6479
MIR6765	22.8376	0	0	0	0	0
NUDT14	20.2242	23.323	31.4942	38.2088	39.537	33.0537
ARHGAP11B	2.98543	1.3944	1.19962	0.604508	0.84406	0.631498
ARHGAP11A	21.2043	10.8231	12.7816	6.85614	8.28481	5.57303
BUB1B,PAK6	29.6772	23.6961	22.0076	12.3934	17.7248	9.5706
RAD51	9.88688	10.9569	7.30658	5.45644	6.41347	3.85781
DLL4	1.146	1.18627	0.840175	0.527142	0.474186	0.290386
CHAC1	12.1819	10.0109	6.56808	5.35211	7.89845	2.56726
ITPKA	9.19113	13.3609	8.41411	7.89343	7.58009	4.63936
CAPN3	1.237	1.18087	1.64652	2.3413	1.12496	1.96308
MAP1A	1.4636	1.58981	1.0547	0.5775	0.524386	0.501616
CKMT1A	1.72016	0.631317	0.801281	0.827837	0.950595	0.290222
WDR76	9.05901	7.89476	7.80466	3.86001	4.59121	2.02194
SLC27A2	7.72032	6.61774	10.1474	10.8672	10.9912	11.7708
LOC100129973	1.31341	1.12355	1.52314	0.656147	1.12976	0.631678
APH1B	0.770483	0.561983	1.19785	1.05669	2.07963	1.42132
KIF23	28.4318	15.8219	21.3027	9.37216	14.9336	8.89866
THSD4	1.66326	1.0677	1.94679	1.65025	2.07184	1.8842
CHRNA5	4.98165	4.05621	3.80393	2.60338	3.9939	2.66532
ABHD2	6.64836	5.27117	3.99062	3.98169	3.97933	3.62263
FANCI	23.1732	18.9066	18.0928	11.4732	11.7873	8.37233
TICRR	6.37415	3.70067	4.35024	1.70218	2.4439	1.35051
SEMA4B	20.944	23.6342	11.7498	13.8817	16.6229	15.7086
BLM	5.11728	4.11567	3.95237	2.50126	1.81623	1.62746
ARRDC4	1.94855	3.66771	5.6467	12.5906	3.27178	5.57957
PCSK6-AS1	1.2038	0.508959	1.18144	1.97634	1.64638	2.04218
AVEN	5.7911	3.15836	5.80809	5.37006	11.6796	7.29221
ANKRD63	0.53545	0.642526	1.70387	0.829544	1.22904	1.18387
C15orf52	4.82675	5.5191	10.1674	13.1755	9.87304	13.9922
LTK	7.59136	8.06141	12.9647	12.8856	18.3209	14.8955
FAM214A	0.809429	0.587488	1.63631	2.34059	1.74434	2.42193
SNORD16	0	7.28121	0	0	0	0
THAP10	1.75999	2.57935	1.37709	1.46142	1.07448	1.206
NPTN-IT1	1.03436	0.315281	0.665355	0.244127	0.564641	0.868722
STRA6	1.4931	1.72602	1.46136	0.798893	0.201894	0.252934
SCAMP2	44.0926	49.8333	23.8629	25.5344	21.9753	16.5832
MIR631	0	25.8284	0	53.2114	0	43.762
SCAPER	1.29277	0.980091	1.57932	1.60032	1.18601	1.49448
ADAMTS7	3.98965	3.15492	6.76782	7.25699	12.2478	7.28775
RASGRF1	0.614093	0.552369	1.61902	1.50227	1.20114	1.11499
RPS17	12.0405	138.375	0	0.175919	0.380631	274.69
NMB	7.54828	11.4417	5.91909	5.36476	7.86786	5.34522
PRC1	54.4056	33.3191	42.4363	20.7901	27.7649	14.0673
MSLN	23.0173	27.7581	42.1814	44.8989	65.0733	50.2909
EME2	12.7551	10.891	15.6439	17.2462	13.4781	16.6237
SNHG9	94.1644	123.635	50.0897	57.1246	76.9497	72.6411
SNORA78	4.54148	0	0	17.1184	0	0
SYNGR3	4.74202	5.08016	9.27557	8.31644	10.7223	9.25438
C16orf59	15.6541	17.1142	14.0355	8.81935	15.6012	10.1206
KREMEN2	8.88776	11.8945	17.4565	20.666	15.7003	12.3769
GLIS2	9.96014	14.9741	6.53335	9.06544	6.65805	6.92485
SMIM22	1.15766	0.824727	1.65132	2.57396	4.94065	3.16912
RMI2	6.9126	6.15765	5.78504	3.97272	3.00495	1.39007
KDM8	1.38223	1.66735	1.63312	1.03314	1.44084	1.0891
SGF29	10.2258	11.921	15.7983	15.3363	20.5649	15.034
TMEM219	26.9345	25.8247	41.0538	50.3938	68.5534	48.757
SNORA30	0	2.96364	0	0	0	0
CTF1	0.705835	0.934093	1.6806	1.18756	3.39071	1.82039
ZNF267	2.29609	1.81679	3.49891	2.94783	2.9051	2.76569
ORC6	20.2556	24.941	17.7223	15.7442	15.6433	11.2392
MT1DP	1.0134	1.67004	1.18164	0.347348	0.601478	0.347887
GINS3	9.79092	11.8572	7.01824	4.58413	6.64276	4.18527
NDRG4	4.34449	5.98982	7.95	9.99819	10.8397	10.5029
LINC00920	1.21749	1.74835	2.1302	2.9472	1.70615	2.86784
ELMO3	19.4129	18.8716	32.8443	30.1075	30.5967	18.8307
ZFP90	3.12414	2.10418	5.45916	5.06883	3.10077	3.68981
SNTB2	5.77747	4.70173	3.68381	3.55299	3.34502	3.38156
MON1B,SYCE1L	8.64632	11.7921	14.6285	11.6105	25.2769	19.6568
GAN	2.71292	2.785	1.77259	2.33694	1.46777	2.50591
CDT1	53.6729	70.1133	51.2085	38.9975	39.0605	21.409
CDH15	1.53059	1.95462	2.84798	2.71102	5.72227	3.96911
SNORD68	0	127.541	0	0	0	54.2633
POLR3K	34.6488	39.876	29.1521	26.5397	27.9485	22.0655
GNG13	1.03406	1.90571	1.24667	1.25679	1.26719	1.1247
LMF1	7.04049	4.52576	9.52882	7.77074	15.0377	7.01122
SNORA10	18.7009	55.9164	45.0171	18.8669	14.586	7.77579
ABCA3	2.03962	1.27211	4.05691	2.50133	3.43155	1.96004
PKMYT1	41.1495	50.0528	33.5852	29.2956	32.7355	19.0582
MMP25-AS1	2.07572	2.17933	3.19389	3.04661	3.72574	3.71561
PPL	12.2949	11.1592	16.3276	16.9542	22.9769	18.7273
ARL6IP1	100.377	54.1221	56.4376	30.0532	62.173	43.4938
NPIPB4	2.35246	2.22401	1.37622	1.51861	1.3608	1.66532
NUPR1	2.05713	4.02472	0.183267	2.32585	1.60605	2.2017
SULT1A1	13.0511	15.4817	22.2711	22.2525	22.8141	16.3215
NPIPB11	1.45963	2.89783	1.25088	1.81376	1.48741	1.064
YPEL3	2.69501	5.97177	4.89223	10.8021	4.67419	7.53443
ZNF747	1.29068	1.13892	2.04927	2.42869	2.31636	1.75764
ZNF629	7.05411	8.64709	11.4373	14.2921	10.9483	13.7676
SHCBP1	18.6912	11.7011	13.4332	7.58683	11.2264	7.21281
CCDC102A	3.48967	3.56542	5.41948	4.53749	8.26723	5.57992
CMTM4	13.2101	7.44882	8.75912	6.10497	7.50119	4.21916
RRAD	2.78228	5.40244	5.19771	14.2099	4.26722	6.86664
ZDHHC1	3.59155	2.97776	5.69058	6.04565	10.7447	4.58245
TMED6	0.587435	0.64299	0.986592	1.23192	0.720129	1.28512
GINS2	51.1233	54.4861	43.8582	32.282	32.3131	15.4538
SLC7A5	203.256	191.236	102.014	79.6447	106.614	80.8386
FANCA	25.3825	24.0036	17.3934	12.2559	12.1506	9.26577
FAM57A	23.148	25.0562	14.2804	12.035	20.2358	13.9811
CTNS	5.16889	4.67994	3.3394	3.01275	3.26328	2.99061
GSG2	8.49159	5.78287	6.22654	3.31366	3.7308	2.56932
MED11	6.97702	8.2465	12.1099	10.8223	14.2719	10.6149
FAM64A	30.7168	22.0594	20.6983	10.9066	22.3956	10.7981
C17orf100	0.851521	1.9125	1.52746	2.12664	2.31277	3.46266
SLC16A13	3.84061	4.38329	3.06283	1.64089	4.23294	2.76084
SNORA48	3.51038	7.58177	0	0	9.13043	0
SNORD10	4.88019	1.86693	12.3006	9.23066	9.53079	5.21625
TMEM88	0.823204	0.525075	1.34452	3.51519	3.14154	1.72317
MED9	8.54381	12.2527	6.6526	7.99211	4.76218	5.25743
LGALS9	0.821348	0.576612	3.64595	4.18923	1.95799	2.28872
TMEM97	22.9462	19.6121	14.759	11.3118	14.7423	12.4826
SPAG5-AS1	1.1508	1.68621	1.39444	1.048	1.07229	0.711329
SNORD4A	0	31.8852	0	0	0	0
ATAD5	1.2476	0.98498	0.926515	0.602801	0.693213	0.531435
RHBDL3	1.69252	1.16275	1.91532	0.714473	1.46593	0.544422
PPP1R1B	0.961541	1.27981	5.32757	5.96215	1.56276	0.932512
CDC6	34.2415	35.4288	26.4012	16.3412	17.0332	11.5785
CNTNAP1	4.28193	4.05584	3.43153	2.14806	2.10902	1.70352
DBF4B	8.79345	8.76998	8.34275	5.17483	6.70842	5.70804
HEXIM2	9.6481	12.2604	15.3105	14.3439	17.0272	14.5086
MIR6165	0	15.0624	0	0	0	0
EME1	9.96844	9.14057	7.66549	4.90501	5.98945	3.35531
PRR11	11.6903	4.42953	7.63289	3.37865	5.52766	2.57074
BCAS3	3.94033	2.70868	5.09716	4.08323	5.58775	4.49736
MAP3K3	7.61444	10.3017	5.37373	5.10813	4.11009	4.82457
ARSG	3.00063	2.24045	5.27851	5.24284	5.67266	5.10518
RAB37	3.87465	2.87368	6.56191	5.85808	6.7263	4.19003
MYO15B	0.74983	0.573697	1.56293	1.82837	1.63553	1.85082
SMIM5	0.254792	0.957653	0.652953	1.59353	0.349897	1.73714
MIR6516,SCARNA16	3.52063	17.8097	5.89996	4.34917	4.54011	6.52114
GAA	27.4663	28.0786	49.4928	53.2992	45.7801	37.4922
ASPSCR1	16.4613	17.7744	25.5652	27.2076	32.8031	17.8188
LRRC45	22.5407	26.1119	25.421	16.48	18.2922	9.29473
FN3K	3.8938	4.34497	6.5032	5.89665	9.83914	7.47561
SCARF1	0.594362	0.586305	0.634692	1.25845	1.38283	1.25647
SHPK,TRPV1	11.3826	13.1094	8.32435	7.35556	7.82768	7.22157
NLRP1	1.02826	2.00742	1.85623	3.93531	1.72398	2.1664
YBX2	1.06996	0.268699	0.546187	0.365934	0.397976	0.109846
SOX15	1.33831	1.9564	0.890623	1.0838	1.04738	1.13726
NAA38	35.2474	46.2201	30.3912	30.7771	41.9441	30.3917
AURKB	60.9583	39.0244	50.9736	25.148	39.0239	17.0802
CDRT4,TVP23C,TVP23C-CDRT4	6.60021	4.09735	6.34862	6.16065	7.49337	7.2369
LRRC75A	1.41336	1.2338	1.02884	0.589712	0.611398	0.52636
LYRM9	1.35159	0.674333	1.61648	1.29442	3.73299	1.65448
DHRS13	8.21648	8.06466	6.70946	4.52672	5.79973	3.91794
RDM1	2.92735	1.46089	1.83393	1.17774	1.44084	1.39417
MIR378J	0	10.5623	0	0	0	0
LOC440434	2.75259	1.75282	4.03945	2.94272	2.49548	2.93568
SNORA21	7.48037	2.66268	3.75142	14.1502	4.86201	7.77579
SNORD124	0	6.51776	0	0	0	0
KRT20	0.68538	0.504978	1.77469	1.90129	1.42817	1.66659
KRTAP3-1	1.48229	1.40726	2.91103	5.06389	33.9758	34.092
KRTAP2-3	2.35735	2.34474	4.62071	7.99671	8.21416	11.4338
KRT32	0.57588	1.04097	1.58411	1.97917	1.4064	0.765377
PSMC3IP	9.2977	12.679	9.43299	7.93819	5.19662	3.54616
KIF18B	25.2187	24.4251	14.8225	12.0566	16.6925	13.9246
MIR6783	0	62.4153	0	0	0	0
C1QL1	4.98529	5.60478	2.55982	2.94084	4.04265	2.73847
PLCD3	39.2694	53.7834	77.3831	105.372	105.864	101.674
MRPL45P2	1.7103	1.8505	2.71991	1.86356	2.74498	1.95533
TUBD1	6.28351	4.82425	4.17338	5.88164	4.10028	4.43171
BRIP1	2.28307	1.72383	1.74867	0.897743	1.04945	0.821389
MIR3064	0	103.654	0	0	0	0
MIR5047	72.0221	43.6873	80.5909	186.069	90.3213	93.3305
LOC146880	6.42668	10.3835	11.2583	16.2192	9.69104	12.4645
CD300C	0.37113	0.580582	0.998569	0.781964	1.30401	0.931115
GRIN2C	1.34802	2.37931	5.05798	21.0404	2.24009	4.43481
TRIM47	51.0948	47.2142	38.5563	27.2703	34.7739	21.0727
TNRC6C-AS1	3.54556	3.63743	5.89869	8.19005	5.4795	6.48357
TK1	221.176	294.701	129.054	113.587	216.173	148.761
SOCS3	9.615	14.797	9.24896	9.5303	9.36593	7.73006
LOC101928710	1.64881	1.53439	1.81204	3.21864	1.48718	3.22019
LINC00482	1.47055	1.78658	2.62024	3.29531	2.71975	3.75756
STRA13	194.249	242.968	145.687	135.639	136.324	89.2631
CD7	0.234927	1.6369	1.26475	2.64417	1.0059	1.3858
SECTM1	8.27313	10.2785	16.3336	14.2694	14.3443	9.88757
MGC70870	1.15262	0.611197	1.65705	1.39252	1.04755	1.28263
ZNF397	4.11391	2.99546	4.25299	4.6104	2.75129	4.84721
SKA1	6.41032	6.12857	5.14744	2.64976	4.42066	2.11702
PHLPP1	2.79359	2.82685	2.43698	1.62823	2.53032	1.76031
TSHZ1	1.09507	0.864747	2.17141	1.636	1.94543	1.31508
TYMSOS	2.57538	1.5503	1.40207	3.23549	2.45743	3.25585
METTL4	2.55472	1.44465	1.49828	1.12909	1.17685	0.925222
TPGS1	30.0511	26.5254	49.4701	43.8887	67.2588	38.1946
PALM	9.89776	8.24177	19.0831	14.751	15.9651	8.1931
APC2	0.710694	1.25254	0.681275	0.742066	0.637062	0.634781
ZNF554	0.773477	0.638059	1.18016	1.33081	1.19621	1.16013
TLE6	1.32959	1.38574	3.47944	2.05663	3.94914	1.5283
ANKRD24	1.2091	1.66951	1.8402	2.97789	2.59032	3.16648
FSD1	16.9881	17.6964	27.9646	26.8428	25.6009	17.836
CHAF1A	26.9918	23.8892	25.6478	14.5055	16.5106	8.07824
UHRF1	58.7858	56.6151	47.2187	28.7417	26.9394	15.4642
HSD11B1L	1.66931	1.99105	2.54504	3.27526	2.53853	2.6137
CAPS	0.70236	0.780128	1.07935	1.31313	1.73688	1.72739
VAV1	6.88386	5.8471	12.2273	10.7811	21.0264	13.573
ZNF358	10.0338	10.2428	16.5858	16.7468	17.7693	13.69
EVI5L	8.82289	5.80714	10.5745	9.95416	21.0349	12.8281
TGFBR3L	4.45132	5.31753	7.71364	7.85508	10.598	5.03819
C19orf66	6.88274	9.24223	10.522	11.0224	11.2532	9.43628
ICAM5	11.0231	10.6227	15.683	17.8684	21.171	17.5798
CCDC159	1.60014	2.58139	2.70672	1.88629	4.45408	3.25799
ZNF791	1.9382	2.94325	3.70671	4.56962	2.92181	3.7057
MAST1	5.37479	6.44577	9.17516	9.81487	9.57901	8.5162
PGLS	28.085	31.3954	43.6867	42.6039	48.2026	29.4725
YJEFN3	8.94498	5.45226	10.1176	11.3491	10.7505	10.2221
FAAP24	4.07467	4.65139	2.66665	2.75071	3.25733	1.80191
ZNF302	2.49878	1.07081	3.30742	2.41947	1.97417	2.05339
FXYD1	7.24634	8.39365	4.26447	2.56514	4.37006	3.01746
CD22,MIR5196	0.450348	0.815823	1.58709	1.45533	1.57561	1.34666
UPK1A	1.18814	0.970504	0.63966	0.601828	0.496099	0.280335
APLP1	17.9185	23.6885	28.4108	37.2071	35.2525	33.2053
WDR62	10.7446	10.8874	8.17877	6.05826	5.93196	3.86587
ZNF383	2.11663	1.62252	1.8594	2.71717	1.74167	3.16259
HKR1	1.70878	1.53387	2.21174	2.34613	2.34878	3.24366
PLEKHG2	5.12372	5.73214	3.53968	3.28714	3.37328	3.25484
TIMM50	41.9528	43.3955	30.279	27.1962	39.0683	26.4574
MAP3K10	6.19096	7.69308	9.35629	11.8828	14.6283	12.7632
ZNF224	2.52111	2.65414	3.61366	4.49676	3.56613	4.84204
ZNF225	1.63212	0.82534	1.03849	1.3356	1.61202	1.8987
CEACAM19	0.987137	1.07659	1.80803	3.50513	1.90583	1.73255
PPM1N	0.810305	0.78047	1.87746	1.86814	1.71946	1.15835
EML2-AS1	1.53297	1.3747	2.00314	2.2361	3.71908	2.32878
GIPR	2.66306	2.32501	5.44451	5.41686	4.31498	3.55264
NPAS1	1.05821	1.05429	2.06991	2.61234	4.4362	3.12552
SNORD23	16.0123	0	0	9.78804	0	7.96176
C19orf68	3.27049	3.49872	6.46978	5.82051	7.47783	5.93944
GRWD1	56.1691	71.4593	37.0968	42.3093	42.5509	38.1253
DHDH	2.63966	5.61254	2.86439	3.21716	2.70839	2.439
SNAR-G1	13.1953	27.3981	26.3743	22.1244	34.2257	9.04492
TRPM4	8.65747	8.72583	14.3622	13.5428	19.7972	16.166
SNORD32A	61.3223	0	27.9805	0	0	0
SNORD33	57.6641	0	0	32.3807	0	26.5456
SNORD34	0	155.481	0	0	0	0
SNORD35A	0	13.5654	0	0	0	0
BCL2L12	42.2219	35.1653	23.8022	16.9125	36.2502	19.9107
EMC10	75.3096	101.827	120.502	162.178	133.146	134.342
MGC45922	0.590387	0.161546	1.0742	0.857202	1.03396	1.29155
ZNF766	3.88299	3.08672	4.99975	5.51783	6.09419	5.79436
CACNG8,MIR935	0.0701527	10.0578	0.236098	0.244035	0.123451	0.156812
ZNF543	0.931468	1.28585	1.50507	1.23458	1.62262	1.86589
ZNF587	1.91577	1.67204	2.87553	2.55243	1.8771	3.08474
SHC2	0.684363	0.440298	1.72867	1.02301	1.70512	0.606644
AES	99.4068	117.254	179.462	185.993	201.514	149.702
MIR637	0	7.57121	0	0	0	0
GTF2F1	76.2006	82.1431	58.8811	54.0253	59.6238	47.2544
CD70	0.694809	1.24723	0.765875	2.15845	2.66238	3.06874
KANK3	6.49178	15.5467	10.9335	27.4807	13.6747	17.8365
ZNF121	8.6604	5.48872	9.56881	9.94339	4.80748	9.11205
OLFM2	9.3599	8.33498	17.9067	19.629	17.885	12.8663
ANGPTL6	1.48562	2.44883	3.02106	3.42349	2.2443	1.89329
SPC24	10.5811	5.84292	7.69149	3.71036	8.68062	2.91557
DOCK6	7.8165	10.2277	12.5311	13.5285	17.1293	16.7079
LYL1	0.733183	1.41275	0.677364	0.457384	1.7415	0.817816
ASF1B	53.6681	57.6289	42.8844	28.5265	36.4431	19.3325
CYP4F2	0.266603	0.543078	1.44829	4.35122	1.01229	2.48564
BST2	2.06213	2.92896	6.80728	8.61597	4.58492	3.96042
TMEM221	2.21254	3.32539	3.85135	4.12501	4.03017	3.3667
JAK3	0.988946	0.797059	1.32576	1.34762	1.51435	1.30496
ZNF708	0.926707	0.667744	1.06613	1.04241	1.20373	1.06255
ZNF585B	0.652414	0.513463	0.723977	1.07613	0.808512	1.30832
RINL	6.50547	19.2845	11.4279	24.6386	15.1126	18.4028
B9D2	3.84267	3.82913	5.9036	5.18425	7.56872	3.64091
RABAC1	63.0117	69.2532	93.0487	109.129	187.2	124.258
GRIK5	0.639699	0.443292	1.35344	1.57806	1.30273	1.07612
DEDD2	30.7898	42.7379	24.5573	27.6887	31.7226	27.4491
TRAPPC6A	12.3294	11.9194	17.1546	19.4659	32.4721	18.4597
MYPOP	9.56755	10.9611	15.2214	16.4338	16.9411	15.7946
BBC3	13.4668	55.9508	26.7889	86.0585	44.8512	78.8542
MEIS3	12.357	9.39921	20.4971	17.1505	35.2805	25.7428
CA11	13.8426	17.7303	24.1338	25.47	21.1433	16.7643
MAMSTR	0.913833	0.638033	1.36973	1.05555	1.08277	1.21306
LHB	0.70131	2.65341	4.13581	5.00904	2.81471	4.72414
LOC101059948	0.953822	1.62053	2.81402	2.18442	3.30197	2.45597
FAM71E1	4.74845	5.88793	7.86999	8.48862	7.60977	6.48057
SNORD88B	54.9657	16.4086	26.1815	16.2386	17.1389	13.2574
SNORD88C	0	32.8173	0	16.2386	0	0
KLK5	1.48406	2.55928	4.13542	6.1745	3.6307	3.37796
VSIG10L	1.4435	1.83537	2.46919	1.68016	2.20025	2.20123
ZNF577	0.501097	0.692246	1.17845	1.33056	0.553268	1.33875
ZNF616	1.87032	1.2042	2.55077	2.9232	3.26722	4.14956
ZNF83	1.61977	1.03037	2.25445	1.69318	2.03594	2.37961
ZNF468	0.72597	0.531554	1.08801	1.19746	1.46722	1.81325
TMC4	11.6739	15.0822	21.1529	23.5971	18.8943	18.4004
SYT5	1.04463	1.30453	1.83153	2.27937	1.82671	1.42992
ZNF784	3.32737	3.34718	5.69512	5.27644	7.06622	5.63992
SLC27A5	4.91747	6.78208	3.59903	4.43172	3.79256	4.13575
MZF1	8.7289	7.26282	12.2873	12.8947	13.6731	11.8081
RNF144A	2.48154	1.8321	1.3238	1.12657	2.27915	0.992813
RRM2	69.7755	102.493	64.1746	51.0473	30.5939	25.3046
C2orf48	1.02861	0.183585	0.596212	0.213821	0.0930551	0.0450011
KCNS3	4.85753	4.36439	3.05778	2.17888	3.14965	2.54737
RHOB	44.279	73.0025	81.3931	121.147	102.655	126.435
CENPO	9.59304	8.339	7.60228	5.30027	5.96963	4.1192
CENPA	13.4613	4.55923	11.05	2.92825	9.71486	2.79513
DPYSL5	5.29145	4.55888	3.53279	2.60766	3.77657	2.73916
KHK	4.42581	3.78657	3.86605	2.24968	5.11337	2.2666
YPEL5	5.9246	5.42144	6.28397	8.6374	12.4362	10.496
MSH6	14.2624	11.1931	13.0404	7.12008	9.39883	6.00955
EHBP1	8.66827	6.22611	11.7453	9.54359	9.32015	9.48846
SLC1A4	2.00072	2.09438	1.26437	0.976476	0.586808	0.729555
BOLA3-AS1	0.498621	0.980835	0.244382	0.134039	0.479184	0.305974
SNORD94	16.4905	2.40094	3.31499	4.16312	0	0
STARD7-AS1	10.0272	10.0636	7.1713	6.00638	5.524	6.6705
ITPRIPL1	8.07229	9.55575	6.9559	5.84542	4.26559	2.89295
NCAPH	12.0485	6.67467	8.35379	4.29706	5.33063	3.07807
TMEM37	3.12423	2.5492	2.08008	1.07232	2.33278	0.871076
GLI2	3.87801	2.87032	2.6813	1.80065	1.85069	0.563088
NIFK-AS1	0.426514	0.506794	1.04578	0.803696	1.23964	1.61306
ERICH2	0.92749	1.1824	1.49495	0.961592	1.93477	0.966133
ZAK	7.68921	6.63605	6.28626	4.28858	4.44856	3.47237
CDCA7	16.8248	12.3793	14.0723	8.07609	11.1092	6.31314
HOXD8	2.77478	2.83076	2.01581	1.829	3.25488	1.46175
HOXD4	0.638784	1.06048	1.47786	1.04568	1.34973	0.890672
FAM171B	3.3414	3.11462	2.65136	1.49674	1.96545	1.99892
SNORA41	3.86319	0	0	0	0	0
MAP2	1.48831	0.959194	2.09384	1.81381	1.88263	1.67003
CXCR2	0.0532276	0.719376	0.120191	1.52143	0.162372	1.38527
DES	1.81506	1.68939	2.5223	2.89295	3.07074	3.12315
AGAP1-IT1	1.28137	2.31773	0.125733	2.76514	0.630793	2.70979
RAMP1	22.4637	24.5531	52.3348	52.2934	58.3206	27.3117
KLHL30	0.189345	1.28079	0.277616	2.28978	0.969719	2.21679
MBOAT2	3.51734	2.9743	3.93937	1.76398	1.40726	1.21326
TP53I3	13.7566	62.6638	31.2774	124.309	43.7487	92.9202
SLC30A3	8.21457	7.32455	8.47078	4.70468	8.60262	4.14209
UCN	2.5445	3.62696	4.57953	4.02077	9.92409	7.63362
FNDC4	1.22768	2.19566	1.88738	2.06867	3.85731	2.07096
GALNT14	5.61307	5.99325	4.57747	3.62374	5.31853	3.91388
ASPRV1,PCBP1-AS1	0.462338	0.491358	1.9503	1.63642	0.77597	1.18145
ATP6V1B1-AS1	0.668013	1.50227	0.409028	0.797161	0.742505	0.774405
LBX2	3.07778	3.3538	4.82384	4.56099	5.48508	4.10185
SNORD89	0	4.49926	13.6212	0	17.7297	0
CKAP2L	6.17439	3.15438	4.40146	1.95462	3.09714	1.74415
MCM6	48.6257	37.8674	37.9044	23.5335	24.1249	17.3912
LRP1B	1.0442	0.959566	1.62422	1.64753	1.86524	2.50589
MIR4785	57.3471	0	0	0	0	0
SPC25	14.7508	7.43902	11.4406	4.50903	7.55679	3.28409
FKBP7	1.06913	0.563401	0.926112	0.980335	2.84518	2.67038
TFPI	3.38074	2.68131	4.53503	4.75482	6.25161	9.22189
GCSHP3	1.4832	0.823073	2.52328	1.49741	2.77387	1.37984
BARD1	2.33763	1.88911	2.18812	0.853684	1.07461	0.458755
ABCA12	0.209743	0.588872	0.40456	1.60591	0.267613	1.26983
CATIP-AS1	1.32054	0	0.486776	1.50646	2.03674	1.35397
USP37	3.25738	2.4115	2.11909	1.62629	2.0724	2.35502
HJURP	20.6475	13.9014	16.5497	6.905	12.0572	5.77864
PASK	8.5646	7.75486	7.25727	4.21547	4.4922	3.04949
SNORA51	7.72637	0	3.87234	0	0	4.00679
SNORD56	67.3637	68.7022	0	0	0	0
CDC25B	93.3988	66.6785	65.2245	41.9224	73.1814	41.7112
LOC101929125	1.77939	0.678465	2.6763	2.82582	2.33338	1.39448
GINS1	9.67734	7.78349	7.66803	4.70345	7.14924	3.02452
L3MBTL1	1.80808	1.25781	2.31577	2.39898	2.28181	2.37858
MYBL2	50.1506	52.3338	43.2719	28.3786	44.099	24.707
LINC01273	0.594179	1.24602	1.04911	0.674023	1.75316	1.11755
PARD6B	2.72988	4.61168	1.87638	2.85375	1.48102	2.75007
OGFR	36.4476	44.7146	61.5771	58.825	68.4117	50.104
C20orf195	1.31361	0.729855	1.55708	1.24674	1.947	1.79333
PCED1A	12.2937	10.0375	17.9431	17.4097	23.2301	19.1986
NINL	3.54223	2.00147	4.69715	3.41974	4.9102	3.46727
HM13-AS1	0.192403	1.27123	0.756896	0.661097	0.475821	0.450331
E2F1	20.6354	19.87	18.4323	9.31587	11.933	3.9673
RALY-AS1	1.89312	0.480729	0.9906	1.38273	3.72613	2.22378
FER1L4	1.26624	1.20532	2.69417	2.37567	2.47618	2.25945
DSN1	15.1496	13.1438	11.9508	8.24268	8.22248	5.64022
RBL1	3.57105	1.61316	2.80149	0.974871	1.19476	0.645513
TGM2	5.97125	7.13169	2.82833	2.22602	2.85136	1.72166
SNORA71A	3.2	7.0254	3.21779	0	4.16513	3.36208
SNORA71C	6.4	4.6836	0	8.07938	0	6.72416
MAFB	0.206342	0.358826	0.625281	1.08617	0.578787	1.09798
ACOT8	7.8787	10.6289	12.1124	13.5693	17.6134	11.5183
ATP9A	3.31029	3.37684	5.83796	5.97921	4.47047	5.33956
AURKA	44.5182	15.9184	22.131	8.83026	23.9467	10.0217
PTK6	1.99138	1.90653	3.80036	3.77874	4.27332	3.08481
MIR1914	0	18.8555	0	0	0	0
MIR647	14.3981	0	0	0	0	0
RGS19	10.4004	12.2824	19.8431	21.2916	24.7607	16.0003
MIR3648-2	36.5167	78.1353	55.1343	169.887	42.1371	126.886
CHAF1B	17.4795	21.1608	14.3619	10.066	14.173	9.01139
SH3BGR	2.73858	1.64994	1.76094	3.09017	4.12263	4.51794
RSPH1	0.729113	0.450867	1.84491	1.5227	0.979339	0.983441
TRPM2-AS	1.28229	1.05157	1.70539	1.96708	4.83114	3.55885
C21orf58	2.7835	1.13662	1.72202	1.27008	1.13336	0.630803
DGCR6	7.5632	8.94605	11.5651	11.121	17.7459	9.06824
DGCR5	1.58056	0.770841	0.891199	1.04348	0.377155	0.150381
CDC45	19.9239	19.4389	16.1003	10.1256	9.02904	5.12215
GP1BB,SEPT5,SEPT5-GP1BB	7.42434	8.70984	9.9884	14.7844	15.5262	13.2838
LOC101928891	0.985586	1.29099	2.17558	2.9365	3.93936	1.15827
AIFM3	1.52605	1.01872	3.66981	2.89672	2.91133	2.35442
CRYBB3	0.371436	1.59889	0.364013	1.0498	0.911346	0.655966
EMID1	2.79124	2.16645	6.09731	6.07217	3.94806	3.29791
TCN2	1.5635	1.76358	3.88917	4.13232	3.39372	2.98796
HMOX1	24.1661	39.7995	18.3899	24.0343	22.801	22.7926
MCM5	106.797	129.622	72.4792	54.1693	80.447	55.6951
SH3BP1	36.8964	37.633	29.8521	24.4641	30.2281	17.7505
GCAT	52.9353	60.7052	41.1718	35.3328	60.6482	40.3946
APOBEC3A,APOBEC3A_B,APOBEC3B	12.6293	15.5284	7.10184	8.25739	6.57342	6.97905
APOBEC3D	0.624943	1.75451	1.41655	4.0127	1.83727	3.02169
BIK	13.0472	20.1712	26.8579	45.2171	35.2242	29.6711
RIBC2	2.81476	3.52451	3.32635	1.55302	1.62353	1.12819
ZBED4	6.67628	4.8422	9.04184	7.73409	7.28637	7.39339
MIR6821	0	55.3033	0	0	0	0
PANX2	2.40253	3.26147	6.08224	7.58363	5.38206	4.85068
ARVCF	11.836	18.9671	16.6035	36.5108	37.4527	38.0023
RTN4R	18.8663	17.6384	15.2794	10.8849	13.8245	3.56576
SCARF2	1.05596	0.82967	1.62369	1.45679	2.70902	1.41993
VPREB3	1.05627	1.57525	2.66729	2.92216	1.8599	1.23927
MB	1.57454	1.37373	2.80348	3.14697	2.45661	1.34993
APOL2	6.16819	9.50886	9.74251	14.7995	10.6603	11.9492
IFT27	8.63595	9.90126	13.7601	14.3271	24.3347	14.9848
C1QTNF6	4.30602	3.52143	7.39005	5.2294	7.87201	5.59297
ANKRD54,MIR658	18.0661	16.0934	18.4394	30.5077	21.3359	39.4186
PDGFB	10.1304	14.828	6.19353	6.72959	8.01251	8.08625
SNORD83B	49.9425	29.1761	15.6998	19.418	82.3573	15.8691
SNORD83A	15.0988	0	0	0	0	0
EP300-AS1	0.976825	1.14811	0.531111	0.366268	1.26094	0.512327
MCAT	25.0192	26.6819	13.5401	13.338	27.1146	17.3694
PNPLA5	3.09801	3.05148	1.97779	2.15866	1.95014	1.48707
C22orf34	3.73996	1.47074	2.55852	0.931961	1.5344	0.702854
SCO2,TYMP	22.3472	24.0089	36.0474	38.2749	37.077	24.6151
ODF3B	0.970624	0.620001	1.5847	1.73472	1.28871	1.23888
PRRT3-AS1	4.95809	5.65361	4.03297	8.86471	7.3281	10.4766
FANCD2	10.475	8.77096	7.45167	5.26027	3.31401	3.18291
SNORA6	7.14221	0	4.80104	3.00102	0	5.09656
SNORA62	2.11903	1.65517	0	2.66631	0	6.85075
ZNF619	1.25082	1.26057	1.1515	0.829779	0.873128	0.815474
MIR1226	0	25.8284	0	0	0	0
ATRIP,TREX1	15.9678	18.4363	13.8072	8.72109	14.1284	9.16795
CELSR3-AS1	0.984376	0	0	0	0	0
SLC38A3	0.950285	1.19493	1.46418	1.356	1.75712	0.884895
MIR6872,SEMA3B	11.5433	21.8676	24.6649	44.9615	25.9451	29.4494
MIR4787	0	15.0624	0	0	0	0
IL17RB	5.68804	6.02913	5.63216	3.68686	4.40008	3.25566
KCTD6	5.72509	7.85615	5.35882	4.21494	6.97397	4.90725
GXYLT2	0.812808	0.966403	1.59059	0.806065	1.46099	1.12889
LNP1	0.646368	1.09104	0.252839	0.43501	0.315615	0.458266
MCM2	76.0047	87.8288	65.8455	45.2078	49.0286	28.1497
GATA2-AS1	2.48163	2.59872	5.03088	4.98884	2.91806	4.32765
CHST2	1.78008	2.61344	3.23345	3.25219	2.76397	2.64166
SERPINI1	1.57228	2.5108	2.77727	2.57769	3.05933	2.86722
B3GNT5	4.16249	3.61626	3.50836	2.30153	2.23951	1.71414
KLHL24	0.681667	0.533091	1.22266	1.22184	1.28568	0.928148
CHRD	3.84615	6.21789	3.13437	3.391	2.9503	2.16557
EPHB3	2.81321	4.35743	1.72049	3.2043	1.44409	1.9653
MIR1248,SNORA81	5.38508	2.23215	8.13292	16.3331	0	5.94448
SNORA4	13.1924	2.40094	3.31499	4.16312	4.29202	0
MUC20	0.935163	1.16781	2.77772	3.47199	1.86074	2.25069
VGLL4	9.03968	12.8385	20.2396	21.0487	16.5602	16.1294
TMEM40	2.09137	4.65746	3.25688	6.56624	8.74559	13.0477
RFTN1	1.66519	1.63077	3.71441	2.89047	3.80505	2.27373
SGOL1	5.45916	3.29276	3.39924	2.05468	3.14836	2.36003
PLCD1	2.76124	2.67362	4.225	3.45335	5.82277	3.41557
CDCP1	56.7249	60.4056	35.4214	38.8827	29.2351	30.5632
CSPG5	1.79623	1.15488	3.27684	1.80883	2.78865	1.98705
CDC25A	10.2413	14.0571	9.54465	6.89253	6.91541	3.98661
SLC25A20	6.89656	9.2683	10.6807	11.2685	25.4559	24.0317
TRAIP	9.94063	7.11061	7.03908	3.03863	6.22129	2.69395
RBM5-AS1	0.53876	0.828999	1.21271	1.87862	0.790604	1.71665
SEMA3B-AS1	0	0.625517	1.00226	2.36461	0	1.95989
ZMYND10	1.9949	1.17527	1.19101	0.961571	0.892369	0.718992
DUSP7	11.2198	17.546	8.46463	9.69924	5.69079	5.13201
TNNC1	2.05292	2.99204	3.43543	4.79577	6.08792	5.10981
MUSTN1,TMEM110,TMEM110-MUSTN1	10.7033	8.82903	6.93224	4.8608	6.82529	6.698
ESRG	12.1127	16.2189	10.0026	8.6531	5.92608	10.2977
ACOX2	3.0638	3.67229	2.05787	2.32536	3.36189	2.23089
FHIT	2.19397	2.1788	3.68288	4.18364	3.56646	3.00446
FOXP1	0.53133	1.0394	0.51929	0.208533	0.435787	0.422132
PROS1	3.25858	2.75268	5.39768	4.7197	5.06821	5.72249
ST3GAL6-AS1	1.49437	0.713398	0.627951	0.725357	0	0.251133
KIAA1524	7.66414	4.65606	6.45695	2.65927	4.1064	2.38655
POLQ	2.73454	1.93227	1.49533	0.894684	0.728753	0.72627
H1FX	103.025	79.4855	71.4996	50.1783	82.5382	47.9394
SNORA7B	0	2.28514	0	0	0	0
FAM86HP	0.305734	0.425864	0.996673	1.02903	0.829483	1.00343
ANAPC13	21.832	14.6957	25.5293	23.5465	27.5851	22.0946
DZIP1L	1.85276	1.69355	1.27886	0.950924	1.54683	0.898234
SPTSSB	1.23961	1.34537	1.24249	0.86888	0.453918	0.476092
TERC	0.863555	0.8123	7.01246	8.43253	4.54609	2.27056
EIF5A2	2.71122	2.0449	1.43414	1.32186	1.43994	1.42721
LAMP3	1.27913	2.34989	0.819931	2.04332	0.383613	0.669474
CAMK2N2	5.44748	6.61357	10.4474	7.05679	8.41179	6.49304
CRYGS	2.58222	1.92047	1.49977	0.757127	1.5256	1.01322
RFC4	52.3258	45.1608	33.9744	23.6244	28.9697	17.9634
MFI2	14.9152	13.6761	24.0392	25.2616	22.5814	17.3921
MYL5	2.57751	1.59479	4.55258	5.26989	4.5985	2.87668
IDUA	7.11587	6.2123	12.4965	11.362	23.7022	15.0298
C4orf48	110.002	150.382	165.303	176.041	263.407	186.718
MED28	20.6675	19.597	12.9585	15.7615	11.7034	11.896
TBC1D19	2.90861	1.61153	3.82001	2.94574	6.0505	4.66527
DCK	10.1572	8.77886	10.3039	5.67752	5.01738	3.08997
CXCL8	1.07232	2.06561	1.67846	2.26436	1.8866	1.77282
CXCL1	0.587158	1.00229	0.319368	0.587928	0.798544	0.307718
CDS1	7.12733	5.91696	2.86388	2.49387	4.53955	3.05091
SPATA5	1.4347	0.722625	0.926367	0.713026	0.909759	0.734702
SPRY1	0.65802	1.76219	1.08387	1.77764	1.08517	1.04358
MND1	15.8757	10.4378	10.3764	6.21509	8.38303	5.20695
CPE	16.0477	18.486	25.2159	34.9343	34.3724	36.8227
NEIL3	6.46915	2.43384	4.09142	2.09629	3.94767	1.40283
PRIMPOL	1.89918	1.62191	1.577	0.768886	1.21638	0.95761
TLR3	0.994937	2.16757	0.588118	2.09974	0.508033	2.43469
SLC26A1	1.01178	1.5982	2.62483	2.69618	1.69363	2.87318
SLC2A9	0.50817	0.640394	1.10439	1.40444	1.67122	1.56008
NKX3-2	1.21407	1.81827	2.1558	2.79513	2.847	2.64274
RELL1	4.57256	5.76177	3.90665	3.12986	4.39927	3.53567
CORIN	1.26722	1.03274	0.808342	1.84577	1.38901	1.92805
TXK	0.750121	0.397218	0.80432	1.2201	0.974122	1.28731
ZGRF1	1.72887	1.39718	1.57014	0.796228	1.05333	0.782158
MAD2L1	54.905	37.6695	44.6565	21.8425	33.0586	18.3402
CCNA2	32.9054	21.2611	25.2577	11.8013	13.772	7.70226
TBC1D9	3.03842	3.09656	5.09193	4.90249	6.62579	5.89695
MFAP3L	1.9659	1.80088	1.4778	1.17342	0.921463	0.897431
HMGB2	198.056	136.097	140.645	86.8482	79.8709	42.7492
CENPU	6.65674	5.51833	4.76583	3.09699	4.24846	1.87647
TRIML2	4.64129	6.72525	6.95454	11.7439	13.3734	16.2172
LOC100288152	9.89929	8.23658	14.0053	13.1373	19.7382	12.8509
ANKRD33B	2.51893	4.43085	1.86191	2.70203	1.38757	2.16877
ITGA2	13.2522	10.4589	8.54498	7.23174	7.36491	8.15389
HMGCR	31.4517	24.4532	20.9233	16.6502	20.9472	22.3026
PPIP5K2	4.42246	2.33675	5.71718	3.53666	5.18069	4.2977
LMNB1	46.4026	28.2833	31.5125	17.1712	21.0303	12.3631
ISOC1	28.8643	23.2569	15.648	12.1804	16.213	10.4846
C5orf56	1.31249	1.15765	1.68251	0.68556	1.11545	0.475232
REEP2	2.96529	4.65566	5.04729	9.2535	6.24133	6.78277
CXXC5	37.8018	43.6793	32.0162	28.299	33.9723	24.4909
SLC35A4	21.0528	30.9122	12.8755	15.6992	11.3459	16.8202
VTRNA1-3	0	12.2731	0	0	0	0
SLC36A1	4.45034	4.7994	2.23243	3.06487	2.33466	3.12521
FABP6	4.62176	6.66709	9.82607	9.40865	8.21423	9.93241
SPDL1	12.1126	5.64112	7.53162	3.81091	5.60704	3.32826
SIMC1	4.63873	4.83271	4.17461	3.05617	2.53929	2.95878
GRK6	46.7391	39.2303	34.1433	22.0564	17.016	11.6872
LTC4S	0.254815	0.606516	1.50017	1.44691	1.56744	1.04785
SLC9A3	0.822949	0.645523	0.829737	1.06641	1.34921	1.15523
TERT	2.0624	2.31164	1.74475	0.911897	1.43686	0.8199
SNORA47	0	4.6836	0	0	0	0
MEF2C	0.903375	0.967618	1.41323	1.0229	2.49495	2.28035
FAM172A,MIR2277	2.27358	2.13161	29.703	2.6821	15.101	2.90516
STARD4	8.9526	6.10269	5.58496	5.05279	5.62453	7.12069
C5orf63	0.876513	0.620746	1.39476	1.14017	0.701043	1.71908
GDF9	0.55768	1.03703	0.662421	0.357781	0.53442	0.611637
SPATA24	0.998414	1.18864	2.20402	1.98356	5.0657	4.25297
GRPEL2-AS1	1.54266	0.481009	0.253446	1.48459	1.27773	1.49847
IL17B	1.33075	0.691694	0.830743	0.686365	0.297512	0.42658
STC2	14.1777	13.8365	9.06451	9.39652	8.86782	9.75223
SNORD95	143.356	0	0	0	0	0
SMIM13	7.06469	6.3459	4.88644	4.09346	4.98003	3.92542
SOX4	35.9834	26.9727	59.4369	56.8655	59.5574	43.9571
HIST1H4C	0.536719	1.25324	1.05856	1.86204	2.00204	0.625178
HIST1H4E	1.41486	1.58268	0.83758	0.983477	1.05661	0
PRSS16	1.84745	1.04652	2.50455	1.98737	2.1937	1.89283
HMGA1	984.066	1126.62	735.978	709.259	717.795	578.737
FANCE	9.70039	11.1329	8.72376	7.25995	6.41036	4.86217
ARMC12	0.806553	0.662129	2.42291	3.79355	4.0155	1.81525
PIM1	9.01434	11.6534	6.2077	5.30046	5.38765	6.30077
C6orf223	7.41983	4.5739	9.75747	7.76055	11.4449	7.252
SLC29A1	55.8495	58.2465	27.1547	24.2897	35.5037	29.5299
PRIM2	10.3702	7.6537	8.49144	5.0445	5.37584	3.69117
SDHAF4	6.62783	3.79493	4.62846	6.37751	12.0611	9.8084
PNRC1	8.28545	8.60736	17.9186	18.6283	18.8327	16.714
PKIB	1.78797	1.36867	2.68227	2.55665	2.92049	2.42629
TNFAIP3	1.2763	2.01721	1.06173	1.17218	0.611372	0.645655
FLJ46906	0.545807	0.224217	0.99286	0.175959	1.7197	0.275649
RPS18P9	0.728846	1.16389	0.951973	0.548474	0.49626	0.57248
SNX9	19.6629	18.1952	13.4177	11.3667	12.0054	11.3991
C6orf52	2.13225	2.99563	1.52429	1.48824	1.27877	0.540099
MBOAT1	2.98749	2.28214	1.39715	0.844981	0.60996	0.417956
HIST1H2BC	1.57703	1.05823	2.88374	1.81389	2.79255	2.36806
HIST1H4D	0.295324	1.09936	0	0	0.73578	0
HIST1H2BJ	0.196915	0.557122	0.193692	1.12832	0.730712	2.07343
KCNK5	5.32485	4.52271	3.6019	2.99134	3.70697	2.48408
UNC5CL	0.584073	0.542434	1.16392	0.830466	2.08245	1.85924
TRERF1	4.25701	3.84168	3.32631	2.47569	2.64132	2.46367
PEX6	8.19548	10.9892	12.3488	14.0581	18.1361	20.0918
LRRC73	0.631287	0.748326	1.31969	1.10175	1.46431	0.337978
PLA2G7	2.17303	2.13199	2.08695	1.37511	1.78557	1.30672
MCM3	98.4096	67.0642	82.4279	42.6715	54.6935	23.3337
GUSBP4	1.12528	1.07848	1.51053	2.18497	2.8688	2.25426
LMBRD1	4.2108	3.40515	7.05448	5.45151	6.95365	5.23219
GPR63	1.25052	1.46586	1.07516	0.914869	0.474097	0.871766
POPDC3	4.89665	4.26823	3.02247	2.45898	3.67091	2.01981
SERINC1	10.0416	11.4779	15.8557	16.5087	15.3444	15.7239
MTFR2	7.55456	4.12954	5.65465	2.65409	5.01025	1.62611
LRP11	8.78117	7.06778	6.97987	4.06289	6.28359	4.42761
RAET1K	1.34792	2.07845	1.77049	0.907888	0.799618	1.00079
FBXO5	17.9392	14.1672	12.9423	6.78338	9.71889	6.25269
MIR3918	66.59	145.881	47.0994	58.2539	205.893	79.3456
SNORA20	3.86319	2.73442	0	0	0	0
TUBB	17.4306	13.0838	13.8203	9.28228	13.4964	8.58681
MICA,MICB	9.30176	9.32965	5.32045	7.31131	6.16149	7.73713
TAP2	1.23062	1.51162	0.902447	0.658435	1.16041	0.991726
GPER1	0.482525	0.808679	1.23304	0.868096	1.24294	2.07087
LOC100505938	1.15126	2.8301	1.33881	1.37913	1.6743	1.61161
HOXA11-AS	0.809923	1.28399	1.63156	1.82056	2.50394	3.59965
ZNRF2P1	1.34677	1.05928	1.03988	0.477238	0.778953	0.460583
ANLN	31.1361	13.615	22.6446	8.21377	10.3388	5.78667
SUGCT	1.23063	2.00598	2.34856	2.65495	2.77827	3.95243
CLDN4	130.443	206.208	97.8909	136.649	97.8966	101.134
PMS2P5	1.34765	1.20527	0.832438	0.776787	0.677375	1.03557
TRIM73	2.27455	1.33347	5.50851	5.36776	1.83194	2.2912
RUNDC3B	0.410257	0.396503	1.09596	0.599136	1.17774	0.730917
CDK14	1.29132	1.07968	2.27418	1.95666	1.70509	1.76631
PEG10	3.7504	2.45634	2.98572	1.5416	1.25008	1.10354
ZNF789	1.20112	1.06065	2.16759	2.69391	1.13267	2.79331
GS1-259H13.2	1.38121	0.861561	0.405656	0.778296	0.67641	0.814202
ZKSCAN1	4.42315	3.65595	5.97964	5.57266	5.81109	6.32216
MDFIC	2.87531	2.36093	1.56859	2.56234	1.40805	0.834836
CPA4	6.89544	10.9669	8.21235	16.6065	46.7426	55.5488
MKLN1	4.19299	3.00664	2.54697	2.32973	2.50247	2.24437
TTC26	2.86867	2.03788	1.78361	1.15006	1.28803	0.755174
MTRNR2L6	1.5512	1.13176	0.837564	1.08293	0.915727	2.02001
ZNF783	1.63333	1.90992	1.9308	2.89014	2.78757	5.4463
RNF32	1.71252	1.56218	1.0461	1.232	0.885111	0.719133
PDGFA	10.1988	16.0931	6.16421	9.21619	9.90252	9.38485
PRKAR1B	7.35725	6.05843	11.132	6.72676	13.3131	4.72313
RADIL	1.12188	1.39646	1.02225	0.638759	0.672417	0.449738
MIR589	0	7.57121	0	0	0	0
GRID2IP	0.597702	0.303395	1.05147	0.836156	1.98542	1.2903
RPA3	13.204	15.7341	12.8285	10.1682	13.2592	9.59349
ICA1	3.40892	1.82692	4.91852	4.76947	5.53434	4.72594
HOXA1	1.47802	1.97913	0.790812	1.02222	0.98688	0.444488
HOXA13	2.00752	1.17337	2.0735	0.602275	1.48369	0.601542
LOC646762,ZNRF2P2	3.51356	2.69331	1.95115	2.07058	1.42961	0.971578
PGAM2	0.749091	1.25386	1.46828	1.69392	1.72319	2.42523
SNORA9	7.48037	10.6507	3.75142	0	4.86201	3.8879
SNORA5A	0	2.59354	10.9122	0	14.149	0
ZNF680	1.82879	0.776067	2.68836	1.60222	1.60378	1.55448
PMS2P4	1.92671	1.29424	1.16929	2.1993	1.09844	1.22023
RFC2	34.5122	37.4721	27.7667	19.8519	26.6136	17.6002
STAG3L2	3.73353	2.00308	4.70605	4.06154	2.72654	3.5917
SEMA3A	5.54582	4.02307	7.20227	6.39492	9.17476	8.35971
PON3	0.766487	1.04284	0.625333	0.503578	0.859911	0.527331
MCM7	174.299	188.49	145.801	122.772	120.123	85.8545
MIR25	0	45.1872	0	0	65.6073	25.0933
PMS2P1	6.08931	5.34452	3.86099	3.50452	3.75144	3.16285
ACHE	1.57104	4.49079	2.48086	7.02837	2.68809	5.95956
POLR2J3	0.348714	0.251874	0.98081	1.17515	1.65104	1.44122
IMPDH1	66.7261	63.0301	30.133	23.9599	52.5476	31.8491
KDM7A	1.01	0.85535	1.22629	1.31193	1.47471	1.35345
EZH2	30.138	24.8143	22.6489	14.257	16.8364	9.74514
ZNF467	3.16954	5.11613	7.36505	8.93971	6.81834	5.97051
GBX1	1.1988	1.0826	0.690537	0.238473	0.259055	0.249406
NCAPG2	23.8272	16.5753	15.2197	10.5913	10.3224	6.19894
ZNF596	0.596077	1.09249	1.32097	1.64553	1.17371	1.24293
MSRA	4.71583	5.57072	8.71497	9.19471	7.29343	5.96479
NPM2	3.48908	3.99407	6.61346	7.32575	6.33763	5.46679
FGF17	0.915893	1.4899	2.39285	3.21236	1.97652	2.61532
CDCA2	10.2184	5.43555	7.73385	3.12809	6.24145	2.59426
ESCO2	7.92628	5.2191	5.32176	3.03706	2.92547	1.92383
MCM4	62.3807	55.255	54.5527	33.1641	24.9927	12.6269
CPQ	1.00188	1.0015	0.834756	1.62426	1.8126	2.01638
OSR2	4.4821	7.30555	3.96611	4.39933	4.67557	2.73495
ADGRB1	1.44508	1.73504	2.39828	3.55408	4.23596	3.58135
LY6K	0.923654	1.90096	1.72334	2.57632	2.11912	2.99353
MAFA-AS1	2.4232	4.08819	4.53606	7.5416	11.1273	11.5912
TONSL-AS1	2.225	5.43392	2.0538	2.93544	1.01142	2.6992
LGI3	1.54602	1.38973	1.00754	0.913958	1.30944	0.863243
STC1	0.269424	0.0867957	1.42205	0.764171	1.24833	0.57355
MIR6843	0	1.76143	0	0	0	0
PBK	31.8322	23.6043	23.2076	14.4861	17.3082	12.295
ANK1	2.64955	2.31187	4.4718	4.37657	4.82489	4.26365
MYBL1	3.66611	4.21848	2.42483	2.89312	1.57753	1.15794
SNORD87	91.5886	0	40.9023	49.7349	0	0
LOC101929709	0.597306	0.619288	0.449538	1.13582	0.561506	1.19346
GEM	5.76465	4.97834	3.53848	4.01151	2.9427	3.71358
FSBP,RAD54B	5.78149	3.85392	3.69068	2.00836	3.22407	1.60974
CCNE2	4.75008	11.2763	4.69493	3.66548	2.43855	1.35007
SNORA72	0	2.73442	3.87234	0	5.02004	0
DSCC1	13.2737	12.1354	13.1344	6.4712	6.23468	4.0611
ATAD2	26.408	19.725	15.8784	8.57	10.4818	5.94397
LYNX1	1.25381	3.66405	2.38151	5.77714	2.60253	2.98038
MROH6	17.3743	26.9365	30.9727	34.7645	29.509	24.7799
EPPK1	3.90157	6.10542	6.16465	12.8691	6.0017	10.9613
TONSL	34.612	41.7399	31.6834	24.4004	26.8757	15.988
RECQL4	71.595	85.4564	63.6455	55.6955	48.3007	30.1381
SMARCA2	1.98622	1.53041	3.46924	2.31917	5.1415	2.52833
PPAPDC2	1.7969	1.21012	1.84915	2.11924	3.57636	2.68346
DNAJB5	3.76318	4.27625	4.27692	7.41751	9.12977	10.8573
MELK	25.1675	16.7334	17.4694	9.8392	14.8319	7.54123
FAM201A	2.3687	2.24085	3.51721	4.18056	4.28915	3.3967
LOC103908605	2.6368	0.498785	2.24613	2.41078	2.388	1.64743
GDA	15.8012	12.4478	22.1014	19.2502	16.5658	18.7218
ANXA1	177.486	166.473	248.334	268.779	324.265	297.686
RMI1	5.60359	4.25394	4.5385	2.57741	3.17273	1.96424
LOC100128361	0.743931	1.04929	0.559545	0.352863	0.593593	0.338172
HABP4	7.78907	5.13234	15.751	11.1439	31.7227	17.5029
ANP32B	115.063	105.529	81.3835	64.1311	87.0903	56.7589
PRPF4	37.8643	36.374	24.1371	20.3056	26.7595	21.0814
ORM1	0.288145	1.1939	0.188278	0	0.235723	0.113061
LHX2	6.19341	11.4401	6.02723	5.35716	4.31926	2.16104
PBX3	2.5645	2.3376	2.23109	1.24536	1.27584	0.581909
GARNL3	0.795151	0.730933	0.890985	1.30305	1.56088	1.7201
CERCAM	13.404	12.3605	20.9628	21.4333	47.0362	36.9979
NUP188	43.3661	38.4861	31.0665	24.954	27.6108	24.1591
DOLPP1	15.3491	23.7078	8.86276	9.2498	11.8476	13.4699
LINC01503	3.73033	2.40816	2.31844	1.9888	1.01186	1.59471
ABL1	17.0152	18.3019	9.24771	8.45464	12.0263	10.3819
LAMC3	2.51226	3.46554	4.28244	6.50273	4.6815	5.62483
CEL	0.806933	1.93205	1.95801	4.055	1.42256	3.53203
SNORD36B	67.3637	0	0	0	0	0
CCDC183	0.340813	0.451281	0.666691	1.19599	0.988732	1.20718
C9orf172	3.27081	4.52866	6.1367	7.11416	5.57435	6.45424
C8G	0.819852	0.784446	1.33903	2.05924	1.7878	1.07262
TUBB4B	450.188	412.91	347.719	263.779	344.323	232.521
NOXA1	5.81608	4.78437	10.8397	8.40343	15.8596	7.96361
CDKN2A	65.2736	85.8545	59.433	56.703	62.9519	44.6497
KIF24	1.64302	1.41875	1.36848	0.67841	0.792814	0.561008
FANCG	21.1532	26.4529	18.838	13.7431	13.448	8.02664
RMRP	2.57171	3.72269	4.60142	7.94057	5.84277	5.31182
ZBTB5	6.29687	6.92304	7.72532	12.0951	7.73025	10.9878
FAM95C	5.60475	7.00012	8.85614	9.34864	10.7927	8.57184
LOC403323	1.19331	1.52228	1.92035	1.83463	2.67028	1.74645
MIR7-1	0	5.10505	0	0	0	0
MIR3651,SNORA84	0	2.66268	0	0	0	0
ZNF367	8.36678	11.3083	7.86505	5.25396	4.06714	2.65193
CTSV	2.82559	2.30762	1.71965	1.93504	1.56673	1.52027
SNORA65	6.80281	0	0	0	4.42547	3.55891
MIR3911	0	5.27564	16.2358	0	10.5809	0
PTRH1	17.5057	17.9664	28.0797	26.7857	36.1379	22.8263
PTGES2	87.1871	101.634	61.9577	57.9908	92.7549	64.7705
FAM78A	1.62678	1.28175	2.67888	2.45476	3.57889	2.65592
DBH-AS1	0.865926	0.494967	0.689986	1.18709	3.4843	2.956
RNU6ATAC	0	3.29836	4.82077	0	0	0
LOC101928525	1.44297	1.64867	0.874667	2.24571	0.925422	0.972198
CLIC3	12.7693	10.5826	19.4602	12.3043	33.0625	17.728
SUV39H1	10.8857	10.2345	8.72164	6.37531	8.0761	4.85989
CCNB3	1.14008	0.534537	0.735403	1.08036	0.62996	0.385056
NLGN3	0.541953	0.74883	1.51859	2.12438	1.69769	1.93609
MAGEE1	1.5645	1.76685	1.10547	1.13973	1.1952	0.98082
SRPX2	1.04781	1.64224	2.04939	1.50594	3.15786	1.93454
ARMCX3	8.67428	8.04865	10.6108	12.1323	14.9074	15.7942
FAM122C	1.42713	0.785475	1.6237	1.51839	1.50763	1.30025
SMIM10L2A	0.425085	0.449812	1.16742	2.56168	0.715886	1.14895
DDX26B	1.14043	1.22462	2.2117	2.5537	3.24459	3.18988
GABRQ	3.57284	3.27043	2.36491	1.09351	0.572892	1.40696
FANCB	1.19362	1.04964	0.686414	0.367107	0.485376	0.396956
LOC401585	1.71216	0.797763	0.84472	1.65344	1.77617	1.32817
PRAF2	16.2949	12.0783	25.047	20.0803	24.8452	16.924
SYP	0.936761	0.988674	0.515239	0.623633	0.821705	0.207585
ARHGEF9	1.75951	1.30665	2.82791	1.73955	2.95797	2.35956
BCYRN1	67.6415	175.704	36.7728	102.495	84.2619	112.426
RGAG4	1.59891	2.42675	1.92213	3.8657	3.17724	4.04717
CITED1	3.64119	2.93677	3.55656	1.8308	1.44978	1.05082
RAB40A	1.0576	0.802772	0.708229	1.37776	0.885029	1.24795
LOC101928402	2.51536	0.994917	1.4219	1.26013	1.34859	3.32971
HAUS7	12.1944	14.4245	10.1469	9.43284	14.8379	9.16906
CD24	1.72917	1.15247	3.32044	1.97462	4.0296	1.74616

## Sheet: Tab8 siGLIS2_DEG_overlap_p53
Tab8 siGLIS2_DEG_overlap_p53
gene_short_name	NC_DMSO_FPKM	NC_5FU_FPKM	siGLIS2.1_DMSO_FPKM	siGLIS2.1_5FU_FPKM	siGLIS2.2_DMSO_FPKM	siGLIS2.2_5FU_FPKM
MIR200B	0	8.91786	0	0	0	0
TP73	5.7305	5.74169	4.19021	2.74661	3.21369	1.15952
GRHL3	1.99234	5.21353	0.410176	3.33498	1.11969	3.83855
CDC20	209.697	110.708	143.074	63.9535	142.44	62.4726
BTBD19	2.25011	6.27238	4.35725	10.9575	3.60941	7.96949
CDKN2C	7.73916	7.91217	6.44615	2.90117	3.19912	1.23427
USP1	12.7841	11.9536	10.7227	7.57605	5.88111	4.17621
BTG2	14.0462	68.6309	21.0846	82.9562	42.6216	106.906
DTL	8.08725	10.3526	6.74106	3.50021	4.00208	1.87046
ZNF678	1.05299	1.76601	2.3014	1.43747	1.74701	2.3483
EXO1	7.53852	9.01952	7.0535	3.21781	2.95601	1.6531
HES2	3.25836	7.57525	5.95525	11.3248	5.08462	7.39957
CLSPN	5.81594	5.27654	3.51336	2.13175	2.32267	1.54212
FAM212B	1.15798	4.61386	2.2912	10.1443	2.60519	7.1118
RGS16	1.78648	3.13687	2.69187	4.82706	3.324	7.13019
UBE2T	60.7445	44.4337	44.698	28.0372	31.7294	17.7056
NEK2	19.331	7.65034	12.9278	5.0515	12.2754	4.55822
MASTL	5.62003	5.1942	4.97149	3.00756	4.07368	2.64264
CEP55	30.1476	17.609	19.3242	9.07885	17.5036	9.32028
FANK1	2.03249	1.56282	2.38731	3.39846	3.12568	2.53499
UNC5B-AS1	2.25141	13.6084	5.19881	19.264	5.54188	9.79988
ACTA2	1.53505	5.67525	2.51847	11.508	4.71366	13.3271
MKI67	44.4976	28.8685	27.5751	14.5121	18.4352	16.1511
WEE1	17.0526	13.3828	13.325	8.31688	11.6255	7.41186
MIR6753	0	8.30581	5.20978	6.46941	2.23585	3.75427
NADSYN1	12.399	17.6214	17.5698	29.4479	25.1843	29.2039
E2F8	7.44448	8.82627	6.01619	4.47528	3.05088	2.40928
EIF1AD	22.6916	24.3518	14.7028	15.1498	16.5476	14.999
POLD4	9.0981	8.83706	14.0393	16.9929	21.3367	13.2376
MIR614	0	55.7508	0	22.4041	0	36.6556
E2F7	3.81086	7.49964	2.63494	4.78619	2.1761	4.15415
BORA	6.7305	2.04356	4.20081	1.73481	4.39294	2.29412
LATS2	2.57204	6.36938	4.1163	8.84129	5.20928	10.0694
SKA3	12.5542	9.3477	10.1854	5.26457	5.34074	2.33706
ABHD4	9.09539	23.7902	3.21379	8.005	6.67344	14.8693
LOC102723354	0.615928	0.842255	1.20703	1.29236	1.61852	2.59063
RNASE1	0.889895	1.41761	2.0049	2.9087	0.769084	2.67665
ZNF219	8.37867	17.9183	16.0948	34.4698	15.3873	20.492
MIS18BP1	4.19783	1.5956	3.14059	0.971951	1.90562	0.873275
ARHGAP11B	2.98543	1.3944	1.19962	0.604508	0.84406	0.631498
KIF23	28.4318	15.8219	21.3027	9.37216	14.9336	8.89866
FAM214A	0.809429	0.587488	1.63631	2.34059	1.74434	2.42193
ADAMTS7	3.98965	3.15492	6.76782	7.25699	12.2478	7.28775
PRC1	54.4056	33.3191	42.4363	20.7901	27.7649	14.0673
SNHG9	94.1644	123.635	50.0897	57.1246	76.9497	72.6411
GINS3	9.79092	11.8572	7.01824	4.58413	6.64276	4.18527
NDRG4	4.34449	5.98982	7.95	9.99819	10.8397	10.5029
ARL6IP1	100.377	54.1221	56.4376	30.0532	62.173	43.4938
NUPR1	2.05713	4.02472	0.183267	2.32585	1.60605	2.2017
SHCBP1	18.6912	11.7011	13.4332	7.58683	11.2264	7.21281
CMTM4	13.2101	7.44882	8.75912	6.10497	7.50119	4.21916
RRAD	2.78228	5.40244	5.19771	14.2099	4.26722	6.86664
PRR11	11.6903	4.42953	7.63289	3.37865	5.52766	2.57074
NLRP1	1.02826	2.00742	1.85623	3.93531	1.72398	2.1664
GRIN2C	1.34802	2.37931	5.05798	21.0404	2.24009	4.43481
SKA1	6.41032	6.12857	5.14744	2.64976	4.42066	2.11702
ZNF224	2.52111	2.65414	3.61366	4.49676	3.56613	4.84204
NPAS1	1.05821	1.05429	2.06991	2.61234	4.4362	3.12552
CD70	0.694809	1.24723	0.765875	2.15845	2.66238	3.06874
SPC24	10.5811	5.84292	7.69149	3.71036	8.68062	2.91557
RINL	6.50547	19.2845	11.4279	24.6386	15.1126	18.4028
BBC3	13.4668	55.9508	26.7889	86.0585	44.8512	78.8542
SNORD88B	54.9657	16.4086	26.1815	16.2386	17.1389	13.2574
CENPA	13.4613	4.55923	11.05	2.92825	9.71486	2.79513
MSH6	14.2624	11.1931	13.0404	7.12008	9.39883	6.00955
TMEM37	3.12423	2.5492	2.08008	1.07232	2.33278	0.871076
AGAP1-IT1	1.28137	2.31773	0.125733	2.76514	0.630793	2.70979
TP53I3	13.7566	62.6638	31.2774	124.309	43.7487	92.9202
BARD1	2.33763	1.88911	2.18812	0.853684	1.07461	0.458755
ABCA12	0.209743	0.588872	0.40456	1.60591	0.267613	1.26983
HJURP	20.6475	13.9014	16.5497	6.905	12.0572	5.77864
MYBL2	50.1506	52.3338	43.2719	28.3786	44.099	24.707
ARVCF	11.836	18.9671	16.6035	36.5108	37.4527	38.0023
C1QTNF6	4.30602	3.52143	7.39005	5.2294	7.87201	5.59297
SNORD83B	49.9425	29.1761	15.6998	19.418	82.3573	15.8691
ZNF619	1.25082	1.26057	1.1515	0.829779	0.873128	0.815474
MIR1226	0	25.8284	0	0	0	0
TRAIP	9.94063	7.11061	7.03908	3.03863	6.22129	2.69395
TERC	0.863555	0.8123	7.01246	8.43253	4.54609	2.27056
RFC4	52.3258	45.1608	33.9744	23.6244	28.9697	17.9634
MND1	15.8757	10.4378	10.3764	6.21509	8.38303	5.20695
NEIL3	6.46915	2.43384	4.09142	2.09629	3.94767	1.40283
TLR3	0.994937	2.16757	0.588118	2.09974	0.508033	2.43469
MAD2L1	54.905	37.6695	44.6565	21.8425	33.0586	18.3402
HMGB2	198.056	136.097	140.645	86.8482	79.8709	42.7492
CENPU	6.65674	5.51833	4.76583	3.09699	4.24846	1.87647
LMNB1	46.4026	28.2833	31.5125	17.1712	21.0303	12.3631
SPDL1	12.1126	5.64112	7.53162	3.81091	5.60704	3.32826
HIST1H4E	1.41486	1.58268	0.83758	0.983477	1.05661	0
SDHAF4	6.62783	3.79493	4.62846	6.37751	12.0611	9.8084
FLJ46906	0.545807	0.224217	0.99286	0.175959	1.7197	0.275649
ANLN	31.1361	13.615	22.6446	8.21377	10.3388	5.78667
SUGCT	1.23063	2.00598	2.34856	2.65495	2.77827	3.95243
CLDN4	130.443	206.208	97.8909	136.649	97.8966	101.134
PON3	0.766487	1.04284	0.625333	0.503578	0.859911	0.527331
ACHE	1.57104	4.49079	2.48086	7.02837	2.68809	5.95956
EZH2	30.138	24.8143	22.6489	14.257	16.8364	9.74514
CDCA2	10.2184	5.43555	7.73385	3.12809	6.24145	2.59426
ESCO2	7.92628	5.2191	5.32176	3.03706	2.92547	1.92383
MCM4	62.3807	55.255	54.5527	33.1641	24.9927	12.6269
MYBL1	3.66611	4.21848	2.42483	2.89312	1.57753	1.15794
ATAD2	26.408	19.725	15.8784	8.57	10.4818	5.94397
PBX3	2.5645	2.3376	2.23109	1.24536	1.27584	0.581909
ZNF367	8.36678	11.3083	7.86505	5.25396	4.06714	2.65193
LOC401585	1.71216	0.797763	0.84472	1.65344	1.77617	1.32817

## Sheet: Tab9 siG2-UP GLIS2 target genes
Table 9 Up-regulated genes after GLIS2 knockdown and adjacent to GLIS2 binding sites
ACAD10
ACHE
ACOT8
ADGRB1
AES
ANK1
ANKRD63
APH1B
ARSG
ASPSCR1
BBC3
BIK
BTG2
C19orf66
C1QTNF6
C4orf48
CA11
CACNB3
CALCOCO1
CASP7
CCDC102A
CD7
CERCAM
CPE
CRYL1
DHRS12
DOCK6
DUSP8
ELMO3
EMC10
EPPK1
ESPNP
FABP6
FCRLB
FER1L4
FLJ46906
GAA
GAB2
GANAB
GAS6-AS1
GDPD5
GIPR
GOLT1A
GPER1
GRIN2C
HABP4
HES2
HEXIM2
IDUA
JUN
KLHL24
KREMEN2
LATS2
LGALS9
LINC00431
LINC01273
LOC100130238
LTC4S
LTK
MAP3K10
MB
MEIS3
MMP25-AS1
MROH6
MSLN
MSRA
MUC20
MYO15B
NANOS1
NOXA1
NPAS1
NPM2
NUDT14
OGFR
OSBPL5
PDZD7
PEX6
PGLS
PIK3R3
PNRC1
POLD4
POLR2J3
PPP1R1B
PRF1
PRKAR1B
PTK6
RAB37
RHOB
RMRP
RNF223
RUNDC3B
SECTM1
SLC22A18
SLC25A20
SMIM1
SNAR-G1
SNCG
SOX4
SPATA24
SPRY1
SYT5
TBC1D9
TGFBR3L
TLE6
TMEM219
TMEM221
TMEM9B-AS1
UCP2
UNC5B-AS1
VAV1
VGLL4
ZNF467
ZNF543
ZNF554
ZNF629
ZNF791

## Sheet: Tab10 siG2-Down G2 target genes
Table 10 Down-regulated genes after GLIS2 knockdown and adjacent to GLIS2 binding sites
SPEN
GRHL3
LRRC8B
WASF2
CLSPN
SLC35D1
TGFBR3
CD58
MKI67
HYLS1
DHCR7
APOLD1
FGD4
RAB5B
ELK3
UBE2N
VSIG10
ARHGAP11B
ARHGAP11A
CHAC1
ABHD2
SCAMP2
SNTB2
GAN
ARL6IP1
SLC7A5
TMEM97
SNORD88B
KCNS3
SLC1A4
USP37
TGM2
EPHB3
CDCP1
LAMP3
MED28
MND1
ISOC1
STARD4
STC2
SLC29A1
MBOAT1
MKLN1
PMS2P1
GBX1
NCAPG2
MYBL1
GEM
ATAD2
LINC01503
